# Supplementary material for: Nasopharyngeal Microbial Communities of Patients Infected With SARS-CoV-2 That Developed COVID-19
Source: Front Microbiol. 2021 Mar 17;12:637430. doi: 10.3389/fmicb.2021.637430 (PMC8010661; doi:10.3389/fmicb.2021.637430)
Supplement: Supplementary Table 1 — Total number of reads and cycle threshold per samples. [file Table_1.XLSX]

## Sheet: Suplementaty Tables
Characterization of nasopharyngeal microbial communities associated with patients infected with SARS-COV-2 that developed COVID-19.
Supplementary tables Ventero et al.
Table S1: Total number of reads per samples.
Table S2: Clinical features of patients.
Table S3: OTUs taxonomic classification
Table S4: List of OTUs and their percentage of variance explained when comparing community composition among all severity (SIMPER).
Table S5: Maaslin2 results (GLM) for OTUs associations (q-value < 0.25) for both models.

## Sheet: S1
Table S1: total number of reads and cycle threshold per samples.
Patient	Sample	Severity	Ct (cycle threshold)	#Reads	Mean Read Size (bp)
1	505172	A	--	52664	459.84
2	505944	A	--	30383	459.03
3	505946	A	--	27015	456.92
4	505173	A	--	49290	462.08
5	503411	A	--	78314	462.2
6	505162	A	--	48000	459.86
7	503204	A	--	27749	464.15
8	503269	A	--	51655	463.51
10	416120	A	--	45540	464.13
11	503980	A	--	29616	456.28
12	414503	A	--	20810	431
14	414290	A	--	124749	459.94
15	414303	A	--	65703	459.66
16	503782	A	--	56371	457.54
17	503942	A	--	35302	460.71
18	505467	A	--	26132	456.56
19	505648	B	18.2	43722	460.77
20	505947	B	24.8	60473	461.95
21	505545	B	28.5	60051	463.25
22	505204	B	26.7	23122	461.58
23	503416	B	17.7	41079	461.56
24	503724	B	26.2	68601	461.16
26	503308	B	28.6	51247	460.22
27	503035	B	23.2	97559	456.64
28	503407	B	23.7	45908	463.19
29	503413	B	22.5	29193	459.19
30	503039	B	34.8	22906	448.86
31	414006	B	36.6	21096	456.91
34	503843	B	29.9	65749	464.28
36	503846	B	27.4	65929	458.47
38	505875	C	24.8	51307	457.79
39	505771	C	30.3	51808	456.95
40	503017	C	24.1	127729	457.24
41	505613	C	16.3	57434	459.16
42	502978	C	***	55831	461.42
44	503200	C	30.9	32716	460.27
45	505381	C	17.3	83591	459.12
46	503149	C	27.2	69621	461.17
47	503044	C	26.6	51709	458.47
48	503046	C	27.4	53311	458.36
49	503053	C	24.8	82847	459.78
50	414471	C	32.9	61280	462.61
51	414474	C	23.2	76828	456.23
52	503055	C	25.2	58238	457.43
53	503311	C	32.7	88563	456.63
54	503808	C	32.9	38606	460.61
55	414304	C	35.9	89136	459.02
56	505544	D	31.4	60465	457.33
57	505331	D	31.3	69182	457.71
58	503768	D	25.5	41044	463.85
59	503199	D	27.3	56740	463
60	505693	D	31.2	54442	459.16
61	416026	D	23.7	67151	458.14
63	414477	D	21.8	41389	459.88
64	416027	D	28.3	54529	462.21
65	414386	D	25.1	45387	459.34
66	503984	D	15.6	63347	459.59
67	414472	D	22.1	55888	459.8
68	416055	D	21.6	60836	456.15
69	503985	D	19.7	38789	446.85
70	414289	D	32.1	59207	461.41
71	503845	D	22.7	67480	463.46
72	503047	D	28.2	101415	461.52
73	503827	D	32.7	58914	457.05
74	503908	D	25.1	55667	459.08
13**	503810	A	--	11128	460.4
35**	503828	B	34.7	7221	460.78
37**	505227	B	24.8	8825	455.52
25*	503165	B	19.9	46883	463.27
32*	414454	B	22.00	51706	463.5
33*	503981	B	***	48481	464.32
43*	505703	C	***	46483	463.66
62*	414451	D	20.5	28671	464.12
9*	503002	A	--	55072	464.74
*Sample removed due to low sequence diversity
**Sample removed due to low sequence amount (<20,000 reads)
*** Not enough sample to carry on the qPCR

## Sheet: S2
Table S2: Clinical features of patients.
Patient	Sample	Age	Male (M)	SARS-COV-2	Hospital Admission	Diagnosis	Intensive Units	Severity
			Female (F)				Units
1	505172	50	F	No	No	Respiratory infection	No	A
2	505944	57	F	No	No	Pneumonia	No	A
3	505946	62	M	No	No	COPD*	No	A
4	505173	84	M	No	No	Bronchitis	No	A
5	503411	86	F	No	No	RSC-COVID19**	No	A
6	505162	39	M	No	No	Pneumonia	No	A
7	503204	52	M	No	No	Respiratory infection	No	A
8	503269	34	M	No	No	Respiratory infection	No	A
9	503002	64	M	No	No	Respiratory infection	No	A
10	416120	31	F	No	No	Respiratory infection	No	A
11	503980	38	M	No	No	Respiratory infection	No	A
12	414503	35	F	No	No	RSC-COVID19**	No	A
13	503810	43	F	No	No	RSC-COVID19**	No	A
14	414290	70	F	No	No	RSC-COVID19**	No	A
15	414303	13	F	No	No	RSC-COVID19**	No	A
16	503782	37	M	No	No	RSC-COVID19**	No	A
17	503942	35	F	No	No	Respiratory infection	No	A
18	505467	36	M	No	No	Respiratory infection	No	A
19	505648	56	M	Yes	No	Pneumonia	No	B
20	505947	23	F	Yes	No	Pneumonia	No	B
21	505545	27	M	Yes	No	Pneumonia	No	B
22	505204	56	M	Yes	No	Respiratory infection	No	B
23	503416	79	F	Yes	No	Respiratory infection	No	B
24	503724	62	F	Yes	No	Respiratory infection	No	B
25	503165	30	F	Yes	No	Respiratory infection	No	B
26	503308	50	M	Yes	No	Fever	No	B
27	503035	54	F	Yes	No	Fever	No	B
28	503407	89	F	Yes	No	Pneumonia	No	B
29	503413	76	M	Yes	No	Toracic pain	No	B
30	503039	55	F	Yes	No	Respiratory infection	No	B
31	414006	28	F	Yes	No	Respiratory infection	No	B
32	414454	89	F	Yes	No	Respiratory infection	No	B
33	503981	38	F	Yes	No	Respiratory infection	No	B
34	503843	63	F	Yes	No	Respiratory infection	No	B
35	503828	94	M	Yes	No	Respiratory infection	No	B
36	503846	82	M	Yes	No	Respiratory infection	No	B
37	505227	80	F	Yes	No	Vomits	No	B
38	505875	91	M	Yes	Yes	Respiratory infection	No	C
39	505771	62	F	Yes	Yes	Pneumonia	No	C
40	503017	91	F	Yes	Yes	Pneumonia	No	C
41	505613	71	M	Yes	Yes	Respiratory infection	No	C
42	502978	68	M	Yes	Yes	Pneumonia	No	C
43	505703	85	M	Yes	Yes	Respiratory infection	No	C
44	503200	46	F	Yes	Yes	Pneumonia	No	C
45	505381	48	F	Yes	Yes	Pneumonia	No	C
46	503149	57	M	Yes	Yes	Pneumonia	No	C
47	503044	69	F	Yes	Yes	Pneumonia	No	C
48	503046	59	M	Yes	Yes	Pneumonia	No	C
49	503053	85	F	Yes	Yes	Respiratory infection	No	C
50	414471	65	M	Yes	Yes	Pneumonia	No	C
51	414474	71	F	Yes	Yes	Pneumonia	No	C
52	503055	65	F	Yes	Yes	Pneumonia	No	C
53	503311	51	F	Yes	Yes	Pneumonia	No	C
54	503808	63	M	Yes	Yes	Pneumonia	No	C
55	414304	56	M	Yes	Yes	Pneumonia	No	C
56	505544	61	M	Yes	Yes	Pneumonia	Yes	D
57	505331	65	F	Yes	Yes	Pneumonia	Yes	D
58	503768	74	M	Yes	Yes	Pneumonia	Yes	D
59	503199	78	F	Yes	Yes	Pneumonia	Yes	D
60	505693	73	M	Yes	Yes	Pneumonia	Yes	D
61	416026	72	M	Yes	Yes	Pneumonia	Yes	D
62	414451	72	M	Yes	Yes	Pneumonia	Yes	D
63	414477	47	M	Yes	Yes	Pneumonia	Yes	D
64	416027	40	M	Yes	Yes	Pneumonia	Yes	D
65	414386	56	M	Yes	Yes	Pneumonia	Yes	D
66	503984	67	M	Yes	Yes	Respiratory insufficiency	Yes	D
67	414472	64	M	Yes	Yes	Pneumonia	Yes	D
68	416055	76	M	Yes	Yes	Pneumonia	Yes	D
69	503985	67	M	Yes	Yes	Respiratory insufficiency	Yes	D
70	414289	69	M	Yes	Yes	Respiratory insufficiency	Yes	D
71	503845	77	M	Yes	Yes	Pneumonia	Yes	D
72	503047	41	M	Yes	Yes	Pneumonia	Yes	D
73	503827	85	M	Yes	Yes	Respiratory insufficiency	Yes	D
74	503908	75	M	Yes	Yes	Pneumonia	Yes	D
*COPD: Chronic obstructive pulmonary disease
**RSC-COVID19: Respiratory symptoms compatible with COVID19 disease

## Sheet: S3
Table S3: OTUs taxonomic classification
Species	Read	sequence_score	identity	Amplicon_Size	Domain	Phylum	Class	Order	Family	Genus
OTU--0	503724-R26980/1	0.971433	98.5043	468	Bacteria	Firmicutes	Bacilli	Lactobacillales	Streptococcaceae	Streptococcus
OTU--1	503055-R17365/1	0.977413	98.5075	469	Bacteria	Firmicutes	Bacilli	Lactobacillales	Streptococcaceae	Streptococcus
OTU--2	503416-R2497/1	0.948879	96.1693	489	Bacteria	Firmicutes	Bacilli	Lactobacillales	Streptococcaceae	Streptococcus
OTU--3	414006-R24487/1	0.975222	98.5075	469	Bacteria	Proteobacteria	Gammaproteobacteria	Pseudomonadales	Moraxellaceae	Moraxella
OTU--4	505544-R15487/1	0.95627	96.4286	472	Bacteria	Bacteroidota	Bacteroidia	Bacteroidales	Prevotellaceae	Prevotella
OTU--5	505693-R11173/1	0.92617	98.4444	494	Bacteria	Firmicutes	Negativicutes	Veillonellales-Selenomonadales	Veillonellaceae	Veillonella
OTU--6	416026-R20625/1	0.971115	97.8632	468	Bacteria	Firmicutes	Negativicutes	Veillonellales-Selenomonadales	Veillonellaceae	Veillonella
OTU--7	502978-R7475/1	0.967156	98.0519	462	Bacteria	Bacteroidota	Bacteroidia	Bacteroidales	Prevotellaceae	Prevotella
OTU--8	414454-R1014/1	0.974936	98.7152	467	Bacteria	Firmicutes	Bacilli	Staphylococcales	Staphylococcaceae	Staphylococcus
OTU--9	503039-R24694/1	0.97868	98.9316	468	Bacteria	Firmicutes	Negativicutes	Veillonellales-Selenomonadales	Veillonellaceae	Veillonella
OTU--10	503149-R5404/1	0.974908	97.9405	467	Bacteria	Proteobacteria	Gammaproteobacteria	Pasteurellales	Pasteurellaceae	Haemophilus
OTU--11	414290-R249/1	0.978504	98.8713	466	Bacteria	Proteobacteria	Gammaproteobacteria	Burkholderiales	Neisseriaceae	Neisseria
OTU--12	503411-R30725/1	0.976744	98.8839	448	Bacteria	Actinobacteriota	Actinobacteria	Micrococcales	Micrococcaceae	Rothia
OTU--13	505693-R15331/1	0.977713	98.9293	467	Bacteria	Firmicutes	Bacilli	Lactobacillales	Carnobacteriaceae	Granulicatella
OTU--14	503035-R12901/1	0.980123	98.9201	463	Bacteria	Bacteroidota	Bacteroidia	Bacteroidales	Prevotellaceae	Prevotella
OTU--15	503204-R25672/1	0.934763	95.4183	500	Bacteria	Firmicutes	Negativicutes	Veillonellales-Selenomonadales	Veillonellaceae	Unclassified Veillonellaceae
OTU--16	503827-R11814/1	0.969664	97.4684	472	Bacteria	Bacteroidota	Bacteroidia	Bacteroidales	Prevotellaceae	Prevotella
OTU--17	505771-R22136/1	0.961448	97.7778	449	Bacteria	Fusobacteriota	Fusobacteriia	Fusobacteriales	Fusobacteriaceae	Fusobacterium
OTU--18	505544-R28509/1	0.980945	98.5043	467	Bacteria	Proteobacteria	Gammaproteobacteria	Pasteurellales	Pasteurellaceae	Haemophilus
OTU--19	416027-R28609/1	0.967422	98.081	469	Bacteria	Firmicutes	Bacilli	Staphylococcales	Gemellaceae	Gemella
OTU--20	503165-R10811/1	0.970337	98.5011	467	Bacteria	Firmicutes	Bacilli	Mycoplasmatales	Mycoplasmataceae	Ureaplasma
OTU--21	503985-R22090/1	0.955862	97.4249	466	Bacteria	Bacteroidota	Bacteroidia	Bacteroidales	Porphyromonadaceae	Porphyromonas
OTU--22	503980-R14789/1	0.974738	98.7152	467	Bacteria	Firmicutes	Bacilli	Lactobacillales	Streptococcaceae	Streptococcus
OTU--23	416055-R29081/1	0.973677	96.4365	447	Bacteria	Fusobacteriota	Fusobacteriia	Fusobacteriales	Leptotrichiaceae	Leptotrichia
OTU--24	414304-R8427/1	0.974103	97.8308	461	Bacteria	Bacteroidota	Bacteroidia	Bacteroidales	Prevotellaceae	Prevotella
OTU--25	503311-R23181/1	0.990646	99.1259	572	Bacteria	Patescibacteria	Saccharimonadia	Saccharimonadales	Saccharimonadaceae	TM7x
OTU--26	414503-R10828/1	0.983931	98.9247	465	Bacteria	Proteobacteria	Gammaproteobacteria	Pasteurellales	Pasteurellaceae	Haemophilus
OTU--27	414006-R25650/1	0.977492	98.6667	465	Bacteria	Firmicutes	Negativicutes	Veillonellales-Selenomonadales	Veillonellaceae	Veillonella
OTU--28	414290-R14260/1	0.986597	98.8688	442	Bacteria	Campilobacterota	Campylobacteria	Campylobacterales	Campylobacteraceae	Campylobacter
OTU--29	503053-R16943/1	0.978874	97.3214	446	Bacteria	Actinobacteriota	Coriobacteriia	Coriobacteriales	Atopobiaceae	Atopobium
OTU--30	503308-R23217/1	0.938609	95.7806	472	Bacteria	Bacteroidota	Bacteroidia	Bacteroidales	Prevotellaceae	Alloprevotella
OTU--31	414290-R27550/1	0.973342	98.1982	444	Bacteria	Fusobacteriota	Fusobacteriia	Fusobacteriales	Fusobacteriaceae	Fusobacterium
OTU--32	414471-R1508/1	0.980477	99.1031	446	Bacteria	Actinobacteriota	Actinobacteria	Micrococcales	Micrococcaceae	Rothia
OTU--33	414303-R13443/1	0.980363	98.6395	441	Bacteria	Firmicutes	Clostridia	Lachnospirales	Lachnospiraceae	Lachnoanaerobaculum
OTU--34	503055-R19971/1	0.982701	98.6985	461	Bacteria	Bacteroidota	Bacteroidia	Bacteroidales	Prevotellaceae	Alloprevotella
OTU--35	505771-R24506/1	0.972779	98.2646	461	Bacteria	Bacteroidota	Bacteroidia	Bacteroidales	Prevotellaceae	Prevotella
OTU--36	503047-R24872/1	0.984318	99.359	468	Bacteria	Proteobacteria	Gammaproteobacteria	Burkholderiales	Neisseriaceae	Neisseria
OTU--37	414290-R16646/1	0.975916	94.843	444	Bacteria	Fusobacteriota	Fusobacteriia	Fusobacteriales	Leptotrichiaceae	Leptotrichia
OTU--38	503204-R10773/1	0.967164	98.0687	466	Bacteria	Firmicutes	Negativicutes	Veillonellales-Selenomonadales	Veillonellaceae	Veillonella
OTU--39	416120-R6838/1	0.970733	98.2796	465	Bacteria	Proteobacteria	Gammaproteobacteria	Pasteurellales	Pasteurellaceae	Haemophilus
OTU--40	503846-R1462/1	0.974239	97.7376	442	Bacteria	Firmicutes	Clostridia	Lachnospirales	Lachnospiraceae	Oribacterium
OTU--41	505875-R7197/1	0.980849	99.1091	449	Bacteria	Actinobacteriota	Actinobacteria	Corynebacteriales	Corynebacteriaceae	Corynebacterium
OTU--42	414290-R18828/1	0.979233	98.1859	440	Bacteria	Firmicutes	Clostridia	Lachnospirales	Lachnospiraceae	Oribacterium
OTU--43	414289-R11635/1	0.987037	98.7013	461	Bacteria	Bacteroidota	Bacteroidia	Bacteroidales	Prevotellaceae	Prevotella
OTU--44	414303-R11834/1	0.973981	97.6526	440	Bacteria	Firmicutes	Clostridia	Lachnospirales	Lachnospiraceae	Unclassified Lachnospiraceae
OTU--45	505204-R7777/1	0.97513	98.4979	466	Bacteria	Firmicutes	Negativicutes	Veillonellales-Selenomonadales	Veillonellaceae	Veillonella
OTU--46	505162-R5124/1	0.984314	98.4783	459	Bacteria	Actinobacteriota	Actinobacteria	Actinomycetales	Actinomycetaceae	Actinomyces
OTU--47	414303-R10451/1	0.979693	96.7603	461	Bacteria	Bacteroidota	Bacteroidia	Bacteroidales	Prevotellaceae	Alloprevotella
OTU--48	416055-R6376/1	0.97811	97.8308	461	Bacteria	Actinobacteriota	Actinobacteria	Actinomycetales	Actinomycetaceae	Actinomyces
OTU--49	414290-R6774/1	0.977743	98.9154	461	Bacteria	Bacteroidota	Bacteroidia	Flavobacteriales	Flavobacteriaceae	Capnocytophaga
OTU--50	414477-R20349/1	0.974839	98.2833	466	Bacteria	Proteobacteria	Gammaproteobacteria	Pasteurellales	Pasteurellaceae	Actinobacillus
OTU--51	414472-R21440/1	0.983331	98.4783	460	Bacteria	Bacteroidota	Bacteroidia	Bacteroidales	Prevotellaceae	Alloprevotella
OTU--52	505467-R18184/1	0.970733	99.5238	462	Bacteria	Bacteroidota	Bacteroidia	Bacteroidales	Bacteroidaceae	Bacteroides
OTU--53	503413-R3795/1	0.974343	98.7152	467	Bacteria	Firmicutes	Bacilli	Lactobacillales	Lactobacillaceae	Lactobacillus
OTU--54	414471-R7059/1	0.983274	98.6928	459	Bacteria	Actinobacteriota	Actinobacteria	Actinomycetales	Actinomycetaceae	Actinomyces
OTU--55	503039-R8230/1	0.972516	98.19	441	Bacteria	Firmicutes	Clostridia	Peptostreptococcales-Tissierellales	Clostridiales_Incertae Sedis XI	Parvimonas
OTU--56	505613-R3932/1	0.975227	99.0805	467	Bacteria	Firmicutes	Bacilli	Lactobacillales	Streptococcaceae	Streptococcus
OTU--57	503827-R10997/1	0.966914	96.9762	462	Bacteria	Bacteroidota	Bacteroidia	Bacteroidales	Prevotellaceae	Prevotella
OTU--58	505172-R2583/1	0.979391	98.2721	462	Bacteria	Firmicutes	Bacilli	Erysipelotrichales	Erysipelotrichaceae	Unclassified Erysipelotrichaceae
OTU--59	414289-R12941/1	0.983021	98.6425	440	Bacteria	Firmicutes	Clostridia	Peptostreptococcales-Tissierellales	Peptostreptococcaceae	Peptostreptococcus
OTU--60	503908-R8133/1	0.986875	98.6985	461	Bacteria	Bacteroidota	Bacteroidia	Bacteroidales	Prevotellaceae	Prevotella
OTU--61	414472-R13473/1	0.971595	99.2683	467	Bacteria	Proteobacteria	Gammaproteobacteria	Burkholderiales	Neisseriaceae	Neisseria
OTU--62	414289-R14063/1	0.990588	99.3548	465	Bacteria	Firmicutes	Bacilli	Lactobacillales	Streptococcaceae	Streptococcus
OTU--63	503039-R1161/1	0.98099	97.9592	440	Bacteria	Firmicutes	Clostridia	Peptostreptococcales-Tissierellales	Clostridiales_Incertae Sedis XI	Peptoniphilus
OTU--64	503039-R2393/1	0.989494	99.0909	440	Bacteria	Firmicutes	Clostridia	Peptostreptococcales-Tissierellales	Clostridiales_Incertae Sedis XI	Finegoldia
OTU--65	414451-R20455/1	0.984937	98.9293	466	Bacteria	Proteobacteria	Gammaproteobacteria	Pseudomonadales	Pseudomonadaceae	Pseudomonas
OTU--66	414303-R1392/1	0.974312	98.2796	465	Bacteria	Firmicutes	Bacilli	Lactobacillales	Streptococcaceae	Streptococcus
OTU--67	414472-R14146/1	0.976495	98.4127	441	Bacteria	Firmicutes	Clostridia	Lachnospirales	Lachnospiraceae	Stomatobaculum
OTU--68	416055-R3978/1	0.981139	98.7124	466	Bacteria	Firmicutes	Negativicutes	Veillonellales-Selenomonadales	Selenomonadaceae	Selenomonas
OTU--69	414386-R2780/1	0.967865	98.0645	465	Bacteria	Firmicutes	Bacilli	Lactobacillales	Streptococcaceae	Streptococcus
OTU--70	414304-R7770/1	0.971075	92.7928	444	Bacteria	Fusobacteriota	Fusobacteriia	Fusobacteriales	Leptotrichiaceae	Leptotrichia
OTU--71	414303-R14557/1	0.983118	99.1323	461	Bacteria	Bacteroidota	Bacteroidia	Bacteroidales	Porphyromonadaceae	Porphyromonas
OTU--72	414503-R30805/1	0.430076	45.8084	287	Unclassified	BAD	BAD	BAD	BAD	BAD
OTU--73	503044-R14635/1	0.975909	98.7041	462	Bacteria	Bacteroidota	Bacteroidia	Bacteroidales	Prevotellaceae	Prevotella
OTU--74	505946-R10985/1	0.984512	98.7124	466	Bacteria	Firmicutes	Negativicutes	Veillonellales-Selenomonadales	Selenomonadaceae	Selenomonas
OTU--75	414471-R21632/1	0.980456	98.6985	461	Bacteria	Bacteroidota	Bacteroidia	Flavobacteriales	Flavobacteriaceae	Capnocytophaga
OTU--76	503035-R9360/1	0.979674	98.6957	460	Bacteria	Bacteroidota	Bacteroidia	Bacteroidales	Prevotellaceae	Alloprevotella
OTU--77	503047-R14428/1	0.980477	99.093	441	Bacteria	Firmicutes	Clostridia	Oscillospirales	Ruminococcaceae	Faecalibacterium
OTU--78	503416-R11254/1	0.984068	98.6607	448	Bacteria	Actinobacteriota	Actinobacteria	Corynebacteriales	Corynebacteriaceae	Corynebacterium
OTU--79	414303-R8731/1	0.972051	98.2646	461	Bacteria	Bacteroidota	Bacteroidia	Bacteroidales	Prevotellaceae	Prevotella
OTU--80	503039-R4472/1	0.984721	97.5169	439	Bacteria	Firmicutes	Clostridia	Peptostreptococcales-Tissierellales	Anaerococcus	Unclassified Anaerococcus
OTU--81	503039-R5846/1	0.98438	98.7013	461	Bacteria	Bacteroidota	Bacteroidia	Bacteroidales	Bacteroidaceae	Bacteroides
OTU--82	503044-R919/1	0.984029	99.1398	465	Bacteria	Firmicutes	Bacilli	Lactobacillales	Lactobacillaceae	Lactobacillus
OTU--83	414290-R16366/1	0.986623	99.5485	443	Bacteria	Patescibacteria	Saccharimonadia	Saccharimonadales	Saccharimonadaceae	Candidatus Saccharimonas
OTU--84	505703-R25174/1	0.977626	98.2833	466	Bacteria	Proteobacteria	Gammaproteobacteria	Enterobacterales	Yersiniaceae	Serratia
OTU--85	503046-R14241/1	0.992121	98.4199	443	Bacteria	Patescibacteria	Saccharimonadia	Saccharimonadales	Unclassified Saccharimonadales	Unclassified Saccharimonadales
OTU--86	414386-R981/1	0.974603	93.018	444	Bacteria	Firmicutes	Clostridia	Clostridia UCG-014	Unclassified Clostridia UCG-014	Unclassified Clostridia UCG-014
OTU--87	414290-R5066/1	0.969402	98.0603	463	Bacteria	Bacteroidota	Bacteroidia	Bacteroidales	Porphyromonadaceae	Porphyromonas
OTU--88	414477-R15085/1	0.980411	97.5225	444	Bacteria	Fusobacteriota	Fusobacteriia	Fusobacteriales	Leptotrichiaceae	Leptotrichia
OTU--89	414006-R17798/1	0.967326	97.6496	468	Bacteria	Proteobacteria	Gammaproteobacteria	Pseudomonadales	Moraxellaceae	Moraxella
OTU--90	414006-R5749/1	0.955197	93.133	466	Bacteria	Proteobacteria	Gammaproteobacteria	Burkholderiales	Neisseriaceae	Unclassified Neisseriaceae
OTU--91	505613-R404/1	0.980906	98.3607	548	Bacteria	Bacteroidota	Bacteroidia	Bacteroidales	Prevotellaceae	Prevotella
OTU--92	414303-R21356/1	0.97611	98.7013	461	Bacteria	Bacteroidota	Bacteroidia	Bacteroidales	Prevotellaceae	Prevotella
OTU--93	503413-R9953/1	0.984706	99.3562	466	Bacteria	Firmicutes	Bacilli	Lactobacillales	Lactobacillaceae	Lactobacillus
OTU--94	505944-R5751/1	0.977254	97.1922	462	Bacteria	Bacteroidota	Bacteroidia	Bacteroidales	Prevotellaceae	Prevotella
OTU--95	414474-R1173/1	0.986309	95.1542	454	Bacteria	Firmicutes	Clostridia	Lachnospirales	Lachnospiraceae	Catonella
OTU--96	414006-R18136/1	0.980451	98.9247	465	Bacteria	Firmicutes	Bacilli	Lactobacillales	Carnobacteriaceae	Dolosigranulum
OTU--97	414303-R1299/1	0.979878	98.0435	460	Bacteria	Bacteroidota	Bacteroidia	Bacteroidales	Prevotellaceae	Prevotella
OTU--98	414289-R6250/1	0.983788	99.095	442	Bacteria	Campilobacterota	Campylobacteria	Campylobacterales	Campylobacteraceae	Campylobacter
OTU--99	414503-R3125/1	0.451183	47.7273	290	Unclassified	BAD	BAD	BAD	BAD	BAD
OTU--100	414290-R25646/1	0.965468	97.5	440	Bacteria	Firmicutes	Clostridia	Lachnospirales	Lachnospiraceae	Unclassified Lachnospiraceae
OTU--101	503942-R1723/1	0.981747	98.927	466	Bacteria	Firmicutes	Negativicutes	Veillonellales-Selenomonadales	Veillonellaceae	Veillonella
OTU--102	414477-R18071/1	0.984479	98.2906	466	Bacteria	Firmicutes	Bacilli	Lactobacillales	Unclassified Lactobacillales	Unclassified Lactobacillales
OTU--103	414304-R16969/1	0.990137	97.6139	460	Bacteria	Bacteroidota	Bacteroidia	Bacteroidales	Prevotellaceae	Prevotella
OTU--104	414290-R11634/1	0.984039	99.1323	461	Bacteria	Bacteroidota	Bacteroidia	Bacteroidales	Tannerellaceae	Tannerella
OTU--105	414006-R2951/1	0.987577	99.3274	446	Bacteria	Actinobacteriota	Actinobacteria	Propionibacteriales	Propionibacteriaceae	Cutibacterium
OTU--106	505693-R2453/1	0.974441	96.9762	462	Bacteria	Bacteroidota	Bacteroidia	Bacteroidales	Prevotellaceae	Prevotella
OTU--107	414454-R1204/1	0.466495	47.5	290	Unclassified	BAD	BAD	BAD	BAD	BAD
OTU--108	503827-R8821/1	0.967425	98.2684	462	Bacteria	Bacteroidota	Bacteroidia	Flavobacteriales	Flavobacteriaceae	Capnocytophaga
OTU--109	503035-R23712/1	0.984169	99.3492	461	Bacteria	Bacteroidota	Bacteroidia	Bacteroidales	Prevotellaceae	Prevotella
OTU--110	503308-R12650/1	0.978099	98.6487	444	Bacteria	Cyanobacteria	Cyanobacteriia	Chloroplast	Unclassified Chloroplast	Unclassified Chloroplast
OTU--111	416055-R23896/1	0.971068	94.1441	444	Bacteria	Fusobacteriota	Fusobacteriia	Fusobacteriales	Leptotrichiaceae	Leptotrichia
OTU--112	503269-R17346/1	0.965508	94.4325	467	Bacteria	Firmicutes	Negativicutes	Veillonellales-Selenomonadales	Veillonellaceae	Veillonella
OTU--113	503827-R18975/1	0.970853	98.2796	465	Bacteria	Firmicutes	Negativicutes	Veillonellales-Selenomonadales	Veillonellaceae	Veillonella
OTU--114	503149-R10995/1	0.981831	98.927	466	Bacteria	Proteobacteria	Gammaproteobacteria	Pasteurellales	Pasteurellaceae	Haemophilus
OTU--115	505613-R17383/1	0.947448	92.8447	573	Bacteria	Firmicutes	Clostridia	Peptostreptococcales-Tissierellales	Anaerovoracaceae	[Eubacterium] nodatum group
OTU--116	503035-R21947/1	0.980349	99.095	442	Bacteria	Campilobacterota	Campylobacteria	Campylobacterales	Campylobacteraceae	Campylobacter
OTU--117	503035-R19329/1	0.983852	99.095	442	Bacteria	Patescibacteria	Gracilibacteria	Absconditabacteriales (SR1)	Unclassified Absconditabacteriales (SR1)	Unclassified Absconditabacteriales (SR1)
OTU--118	414289-R13127/1	0.978068	98.5011	466	Bacteria	Proteobacteria	Gammaproteobacteria	Pasteurellales	Pasteurellaceae	Aggregatibacter
OTU--119	503724-R28417/1	0.976731	98.2609	460	Bacteria	Bacteroidota	Bacteroidia	Bacteroidales	Prevotellaceae	Prevotella
OTU--120	414290-R3284/1	0.977152	97.8402	461	Bacteria	Bacteroidota	Bacteroidia	Bacteroidales	Prevotellaceae	Prevotella
OTU--121	414290-R2560/1	0.976636	96.3124	460	Bacteria	Bacteroidota	Bacteroidia	Bacteroidales	Prevotellaceae	Prevotella
OTU--122	503204-R330/1	0.986274	98.7124	466	Bacteria	Firmicutes	Bacilli	Lactobacillales	Enterococcaceae	Enterococcus
OTU--123	503808-R73/1	0.97762	98.2684	461	Bacteria	Bacteroidota	Bacteroidia	Bacteroidales	Bacteroidaceae	Bacteroides
OTU--124	414477-R33444/1	0.971085	97.2103	466	Bacteria	Firmicutes	Bacilli	Lactobacillales	Streptococcaceae	Streptococcus
OTU--125	503039-R9443/1	0.9856	96.1451	439	Bacteria	Firmicutes	Clostridia	Peptostreptococcales-Tissierellales	Anaerococcus	Unclassified Anaerococcus
OTU--126	503199-R10421/1	0.981227	99.1416	466	Bacteria	Firmicutes	Bacilli	Lactobacillales	Streptococcaceae	Streptococcus
OTU--127	505162-R5496/1	0.976286	96.7532	462	Bacteria	Bacteroidota	Bacteroidia	Bacteroidales	Prevotellaceae	Alloprevotella
OTU--128	503724-R24110/1	0.983978	98.2646	461	Bacteria	Bacteroidota	Bacteroidia	Bacteroidales	Porphyromonadaceae	Porphyromonas
OTU--129	503413-R5837/1	0.981711	98.927	466	Bacteria	Firmicutes	Bacilli	Lactobacillales	Lactobacillaceae	Lactobacillus
OTU--130	503413-R4242/1	0.972738	97.7578	446	Bacteria	Actinobacteriota	Actinobacteria	Micrococcales	Micrococcaceae	Rothia
OTU--131	505693-R24332/1	0.975004	98.2869	466	Bacteria	Firmicutes	Bacilli	Lactobacillales	Lactobacillaceae	Lactobacillus
OTU--132	503413-R10994/1	0.976875	98.8789	446	Bacteria	Actinobacteriota	Actinobacteria	Bifidobacteriales	Bifidobacteriaceae	Alloscardovia
OTU--133	503845-R4408/1	0.986772	98.2646	460	Bacteria	Bacteroidota	Bacteroidia	Bacteroidales	Prevotellaceae	Prevotella
OTU--134	503149-R15302/1	0.984434	97.6139	461	Bacteria	Bacteroidota	Bacteroidia	Flavobacteriales	Flavobacteriaceae	Capnocytophaga
OTU--135	414290-R14769/1	0.982721	98.3568	440	Bacteria	Firmicutes	Clostridia	Clostridia UCG-014	Unclassified Clostridia UCG-014	Unclassified Clostridia UCG-014
OTU--136	503039-R348/1	0.977602	96.5443	461	Bacteria	Bacteroidota	Bacteroidia	Bacteroidales	Prevotellaceae	Prevotella
OTU--137	505771-R993/1	0.976219	97.8308	461	Bacteria	Bacteroidota	Bacteroidia	Bacteroidales	Prevotellaceae	Prevotella
OTU--138	503827-R1104/1	0.990014	94.7137	454	Bacteria	Firmicutes	Clostridia	Lachnospirales	Lachnospiraceae	Unclassified Lachnospiraceae
OTU--139	416026-R6895/1	0.980649	97.6344	465	Bacteria	Firmicutes	Bacilli	Lactobacillales	Streptococcaceae	Streptococcus
OTU--140	503984-R24805/1	0.990295	98.6957	460	Bacteria	Bacteroidota	Bacteroidia	Bacteroidales	Prevotellaceae	Prevotella
OTU--141	505613-R6235/1	0.936686	94.1767	490	Bacteria	Actinobacteriota	Actinobacteria	Actinomycetales	Actinomycetaceae	Actinomyces
OTU--142	414386-R18189/1	0.986651	98.427	444	Bacteria	Fusobacteriota	Fusobacteriia	Fusobacteriales	Leptotrichiaceae	Leptotrichia
OTU--143	414386-R6104/1	0.984394	98.7152	466	Bacteria	Firmicutes	Negativicutes	Veillonellales-Selenomonadales	Veillonellaceae	Dialister
OTU--144	503039-R1131/1	0.977234	98.4848	461	Bacteria	Bacteroidota	Bacteroidia	Bacteroidales	Tannerellaceae	Parabacteroides
OTU--145	414477-R13664/1	0.98025	97.6035	458	Bacteria	Actinobacteriota	Actinobacteria	Actinomycetales	Actinomycetaceae	Actinomyces
OTU--146	414289-R2615/1	0.983846	98.8764	445	Bacteria	Fusobacteriota	Fusobacteriia	Fusobacteriales	Leptotrichiaceae	Unclassified Leptotrichiaceae
OTU--147	503407-R28557/1	0.981024	98.7097	465	Bacteria	Firmicutes	Bacilli	Lactobacillales	Streptococcaceae	Streptococcus
OTU--148	414289-R19023/1	0.983727	98.6957	460	Bacteria	Bacteroidota	Bacteroidia	Flavobacteriales	Flavobacteriaceae	Capnocytophaga
OTU--149	503980-R15111/1	0.986692	99.0991	443	Bacteria	Firmicutes	Clostridia	Peptostreptococcales-Tissierellales	Peptostreptococcaceae	Filifactor
OTU--150	414303-R29439/1	0.981771	98.5011	466	Bacteria	Firmicutes	Negativicutes	Veillonellales-Selenomonadales	Veillonellaceae	Dialister
OTU--151	416055-R713/1	0.968876	97.7324	440	Bacteria	Firmicutes	Clostridia	Lachnospirales	Lachnospiraceae	Lachnoanaerobaculum
OTU--152	414472-R4552/1	0.980429	97.8261	460	Bacteria	Bacteroidota	Bacteroidia	Flavobacteriales	Flavobacteriaceae	Capnocytophaga
OTU--153	503047-R26848/1	0.980213	99.093	441	Bacteria	Firmicutes	Clostridia	Lachnospirales	Lachnospiraceae	[Eubacterium] ruminantium group
OTU--154	414290-R28344/1	0.987631	98.0687	466	Bacteria	Firmicutes	Negativicutes	Veillonellales-Selenomonadales	Selenomonadaceae	Selenomonas
OTU--155	505204-R29972/1	0.973736	98.0519	461	Bacteria	Bacteroidota	Bacteroidia	Bacteroidales	Prevotellaceae	Prevotella
OTU--156	414289-R102/1	0.973136	98.4091	440	Bacteria	Firmicutes	Clostridia	Lachnospirales	Lachnospiraceae	Unclassified Lachnospiraceae
OTU--157	505946-R15248/1	0.98038	98.2609	460	Bacteria	Bacteroidota	Bacteroidia	Flavobacteriales	Flavobacteriaceae	Capnocytophaga
OTU--158	414289-R215/1	0.983962	98.7124	465	Bacteria	Proteobacteria	Gammaproteobacteria	Pasteurellales	Pasteurellaceae	Aggregatibacter
OTU--159	503039-R11677/1	0.963776	97.5169	443	Bacteria	Firmicutes	Clostridia	Oscillospirales	Ruminococcaceae	Subdoligranulum
OTU--160	414471-R24412/1	0.955651	97.4249	466	Bacteria	Firmicutes	Bacilli	Lactobacillales	Streptococcaceae	Streptococcus
OTU--161	414304-R24620/1	0.978302	98.6456	443	Bacteria	Firmicutes	Clostridia	Lachnospirales	Lachnospiraceae	Johnsonella
OTU--162	416027-R15621/1	0.98152	99.1416	466	Bacteria	Spirochaetota	Spirochaetia	Spirochaetales	Spirochaetaceae	Treponema
OTU--163	414303-R9436/1	0.984296	97.2727	438	Bacteria	Firmicutes	Clostridia	Peptostreptococcales-Tissierellales	Anaerococcus	Unclassified Anaerococcus
OTU--164	505946-R13283/1	0.97824	98.0769	467	Bacteria	Firmicutes	Bacilli	Lactobacillales	Enterococcaceae	Enterococcus
OTU--165	414289-R3351/1	0.970807	98.4163	442	Bacteria	Firmicutes	Clostridia	Lachnospirales	Lachnospiraceae	Lachnospiraceae NK4A136 group
OTU--166	505204-R9451/1	0.984065	99.1209	455	Bacteria	Firmicutes	Clostridia	Lachnospirales	Lachnospiraceae	Butyrivibrio
OTU--167	503808-R15176/1	0.992173	98.1859	441	Bacteria	Firmicutes	Clostridia	Lachnospirales	Lachnospiraceae	Lachnospiraceae UCG-001
OTU--168	505467-R3076/1	0.968848	96.5591	465	Bacteria	Firmicutes	Bacilli	Lactobacillales	Unclassified Lactobacillales	Unclassified Lactobacillales
OTU--169	503204-R32253/1	0.981053	97.8587	466	Bacteria	Firmicutes	Bacilli	Lactobacillales	Aerococcaceae	Abiotrophia
OTU--170	503055-R4930/1	0.990144	99.3274	446	Bacteria	Actinobacteriota	Actinobacteria	Bifidobacteriales	Bifidobacteriaceae	Bifidobacterium
OTU--171	503039-R23126/1	0.97349	97.7427	441	Bacteria	Firmicutes	Clostridia	Lachnospirales	Lachnospiraceae	Unclassified Lachnospiraceae
OTU--172	505947-R21040/1	0.988891	99.3213	442	Bacteria	Firmicutes	Clostridia	Lachnospirales	Lachnospiraceae	Roseburia
OTU--173	414006-R4343/1	0.993573	99.3478	460	Bacteria	Bacteroidota	Bacteroidia	Flavobacteriales	Weeksellaceae	Bergeyella
OTU--174	414289-R414/1	0.990629	99.1416	465	Bacteria	Proteobacteria	Gammaproteobacteria	Burkholderiales	Burkholderiaceae	Burkholderia-Caballeronia-Paraburkholderia
OTU--175	505467-R4965/1	0.976251	98.0562	461	Bacteria	Bacteroidota	Bacteroidia	Bacteroidales	Bacteroidaceae	Bacteroides
OTU--176	414289-R25967/1	0.978356	98.927	466	Bacteria	Firmicutes	Bacilli	Lactobacillales	Lactobacillaceae	Lactobacillus
OTU--177	414477-R18496/1	0.974279	98.4946	465	Bacteria	Proteobacteria	Gammaproteobacteria	Burkholderiales	Neisseriaceae	Neisseria
OTU--178	503044-R2969/1	0.977465	98.2684	461	Bacteria	Bacteroidota	Bacteroidia	Bacteroidales	Prevotellaceae	Prevotella
OTU--179	414386-R10394/1	0.986458	97.9821	445	Bacteria	Actinobacteriota	Coriobacteriia	Coriobacteriales	Atopobiaceae	Unclassified Atopobiaceae
OTU--180	414386-R5113/1	0.993802	98.2796	465	Bacteria	Firmicutes	Bacilli	Lactobacillales	Streptococcaceae	Streptococcus
OTU--181	503416-R1389/1	0.974686	98.7152	467	Bacteria	Firmicutes	Bacilli	Lactobacillales	Lactobacillaceae	Lactobacillus
OTU--182	416027-R6048/1	0.983749	98.9083	458	Bacteria	Actinobacteriota	Actinobacteria	Bifidobacteriales	Bifidobacteriaceae	Unclassified Bifidobacteriaceae
OTU--183	503035-R29791/1	0.979545	98.4848	461	Bacteria	Bacteroidota	Bacteroidia	Bacteroidales	Paludibacteraceae	F0058
OTU--184	503846-R1846/1	0.984632	98.5011	466	Bacteria	Proteobacteria	Gammaproteobacteria	Pasteurellales	Pasteurellaceae	Haemophilus
OTU--185	414303-R5281/1	0.97994	98.0477	460	Bacteria	Bacteroidota	Bacteroidia	Bacteroidales	Prevotellaceae	Prevotella
OTU--186	505467-R820/1	0.986638	94.7939	461	Bacteria	Bacteroidota	Bacteroidia	Bacteroidales	Dysgonomonadaceae	Dysgonomonas
OTU--187	416027-R10379/1	0.982698	94.7826	460	Bacteria	Bacteroidota	Bacteroidia	Bacteroidales	Prevotellaceae	Alloprevotella
OTU--188	505467-R3080/1	0.982401	98.7124	466	Bacteria	Proteobacteria	Gammaproteobacteria	Burkholderiales	Sutterellaceae	Parasutterella
OTU--189	503413-R21826/1	0.948629	96.0084	472	Bacteria	Bacteroidota	Bacteroidia	Bacteroidales	Prevotellaceae	Prevotella
OTU--190	414006-R8203/1	0.989878	98.8688	442	Bacteria	Patescibacteria	Saccharimonadia	Saccharimonadales	Saccharimonadaceae	Unclassified Saccharimonadaceae
OTU--191	503149-R20295/1	0.968675	95.2489	442	Bacteria	Patescibacteria	Gracilibacteria	Absconditabacteriales (SR1)	Unclassified Absconditabacteriales (SR1)	Unclassified Absconditabacteriales (SR1)
OTU--192	414386-R16683/1	0.980618	97.619	461	Bacteria	Bacteroidota	Bacteroidia	Bacteroidales	Prevotellaceae	Prevotella
OTU--193	414289-R26580/1	0.97155	97.0021	465	Bacteria	Firmicutes	Bacilli	Mycoplasmatales	Mycoplasmataceae	Mycoplasma
OTU--194	503039-R8114/1	0.980761	97.619	461	Bacteria	Bacteroidota	Bacteroidia	Bacteroidales	Prevotellaceae	Prevotella
OTU--195	503984-R4895/1	0.97907	98.8688	442	Bacteria	Patescibacteria	Saccharimonadia	Saccharimonadales	Unclassified Saccharimonadales	Unclassified Saccharimonadales
OTU--196	414303-R1790/1	0.981259	99.1416	466	Bacteria	Proteobacteria	Gammaproteobacteria	Burkholderiales	Neisseriaceae	Neisseria
OTU--197	503199-R13662/1	0.97274	98.2906	467	Bacteria	Proteobacteria	Gammaproteobacteria	Enterobacterales	Enterobacteriaceae	Klebsiella
OTU--198	414290-R4252/1	0.98324	99.1304	460	Bacteria	Bacteroidota	Bacteroidia	Bacteroidales	Bacteroidaceae	Bacteroides
OTU--199	414477-R3164/1	0.986054	89.9358	466	Bacteria	Firmicutes	Negativicutes	Veillonellales-Selenomonadales	Veillonellaceae	Veillonella
OTU--200	414303-R8936/1	0.976645	97.6087	460	Bacteria	Bacteroidota	Bacteroidia	Bacteroidales	Prevotellaceae	Prevotella
OTU--201	503053-R2335/1	0.976221	98.6985	461	Bacteria	Bacteroidota	Bacteroidia	Bacteroidales	Tannerellaceae	Tannerella
OTU--202	503200-R1673/1	0.88656	92.5054	467	Bacteria	Firmicutes	Bacilli	Unclassified Bacilli	Unclassified Bacilli	Unclassified Bacilli
OTU--203	414303-R10840/1	0.97633	97.6139	460	Bacteria	Bacteroidota	Bacteroidia	Bacteroidales	Prevotellaceae	Prevotella
OTU--204	503768-R11317/1	0.981374	99.1416	466	Bacteria	Proteobacteria	Gammaproteobacteria	Burkholderiales	Comamonadaceae	Curvibacter
OTU--205	505944-R17695/1	0.986258	98.927	466	Bacteria	Firmicutes	Negativicutes	Veillonellales-Selenomonadales	Selenomonadaceae	Selenomonas
OTU--206	503039-R5870/1	0.971597	97.4359	467	Bacteria	Firmicutes	Negativicutes	Veillonellales-Selenomonadales	Veillonellaceae	Negativicoccus
OTU--207	505467-R94/1	0.984951	94.8198	442	Bacteria	Firmicutes	Clostridia	Oscillospirales	Oscillospiraceae	Unclassified Oscillospiraceae
OTU--208	503200-R14581/1	0.980218	98.8662	441	Bacteria	Firmicutes	Clostridia	Lachnospirales	Lachnospiraceae	Unclassified Lachnospiraceae
OTU--209	414474-R29029/1	0.98973	98.4816	459	Bacteria	Firmicutes	Bacilli	Erysipelotrichales	Erysipelotrichaceae	Unclassified Erysipelotrichaceae
OTU--210	414386-R7719/1	0.96736	97.6087	460	Bacteria	Bacteroidota	Bacteroidia	Bacteroidales	Prevotellaceae	Prevotella
OTU--211	503980-R28718/1	0.977363	98.6985	461	Bacteria	Bacteroidota	Bacteroidia	Bacteroidales	Prevotellaceae	Prevotella
OTU--212	414303-R3270/1	0.978834	95.6616	460	Bacteria	Bacteroidota	Bacteroidia	Bacteroidales	Prevotellaceae	Prevotella
OTU--213	503200-R15734/1	0.980289	99.093	441	Bacteria	Firmicutes	Clostridia	Lachnospirales	Lachnospiraceae	Fusicatenibacter
OTU--214	503845-R10868/1	0.982378	98.9154	461	Bacteria	Bacteroidota	Bacteroidia	Bacteroidales	Tannerellaceae	Parabacteroides
OTU--215	414451-R2384/1	0.981668	99.1416	466	Bacteria	Proteobacteria	Gammaproteobacteria	Pseudomonadales	Pseudomonadaceae	Pseudomonas
OTU--216	503413-R30440/1	0.987256	98.8814	446	Bacteria	Actinobacteriota	Actinobacteria	Corynebacteriales	Corynebacteriaceae	Lawsonella
OTU--217	503827-R10160/1	0.984928	97.6395	466	Bacteria	Firmicutes	Negativicutes	Veillonellales-Selenomonadales	Selenomonadaceae	Selenomonas
OTU--218	414303-R11402/1	0.986085	98.4979	466	Bacteria	Proteobacteria	Gammaproteobacteria	Burkholderiales	Burkholderiaceae	Lautropia
OTU--219	505381-R6468/1	0.971199	97.6087	460	Bacteria	Bacteroidota	Bacteroidia	Bacteroidales	Prevotellaceae	Prevotella
OTU--220	414451-R25930/1	0.984817	97.2103	465	Bacteria	Proteobacteria	Gammaproteobacteria	Pasteurellales	Pasteurellaceae	Aggregatibacter
OTU--221	414472-R12174/1	0.988163	97.3094	443	Bacteria	Fusobacteriota	Fusobacteriia	Fusobacteriales	Leptotrichiaceae	Leptotrichia
OTU--222	414290-R25733/1	0.989924	98.8636	439	Bacteria	Firmicutes	Clostridia	Peptostreptococcales-Tissierellales	Peptostreptococcaceae	Romboutsia
OTU--223	505467-R1761/1	0.983554	97.8355	461	Bacteria	Bacteroidota	Bacteroidia	Bacteroidales	Rikenellaceae	Alistipes
OTU--224	503808-R619/1	0.973314	98.6395	441	Bacteria	Firmicutes	Clostridia	Lachnospirales	Lachnospiraceae	Lachnoclostridium
OTU--225	503808-R15360/1	0.977423	95.4545	461	Bacteria	Bacteroidota	Bacteroidia	Bacteroidales	Bacteroidaceae	Bacteroides
OTU--226	503411-R17680/1	0.894965	89.5075	466	Bacteria	Firmicutes	Negativicutes	Veillonellales-Selenomonadales	Veillonellaceae	Veillonella
OTU--227	503017-R10802/1	0.889689	90.0217	466	Bacteria	Firmicutes	Bacilli	Lactobacillales	Unclassified Lactobacillales	Unclassified Lactobacillales
OTU--228	505944-R6066/1	0.9794	98.0769	466	Bacteria	Firmicutes	Bacilli	Mycoplasmatales	Mycoplasmataceae	Mycoplasma
OTU--229	503200-R28519/1	0.954092	95.0108	461	Bacteria	Bacteroidota	Bacteroidia	Bacteroidales	Prevotellaceae	Prevotella
OTU--230	503782-R3632/1	0.984373	98.9154	461	Bacteria	Bacteroidota	Bacteroidia	Flavobacteriales	Flavobacteriaceae	Capnocytophaga
OTU--231	414006-R2140/1	0.987232	99.3534	464	Bacteria	Actinobacteriota	Actinobacteria	Actinomycetales	Actinomycetaceae	Actinomyces
OTU--232	414006-R3868/1	0.989251	98.9247	465	Bacteria	Firmicutes	Negativicutes	Veillonellales-Selenomonadales	Selenomonadaceae	Selenomonas
OTU--233	414304-R24091/1	0.977781	97.8308	461	Bacteria	Bacteroidota	Bacteroidia	Flavobacteriales	Flavobacteriaceae	Capnocytophaga
OTU--234	414454-R20499/1	0.98534	99.0909	440	Bacteria	Firmicutes	Clostridia	Lachnospirales	Lachnospiraceae	Blautia
OTU--235	503984-R2357/1	0.988726	98.2684	461	Bacteria	Bacteroidota	Bacteroidia	Bacteroidales	Prevotellaceae	Prevotella
OTU--236	416026-R3459/1	0.990031	93.8462	454	Bacteria	Firmicutes	Clostridia	Lachnospirales	Lachnospiraceae	Unclassified Lachnospiraceae
OTU--237	505467-R72/1	0.989799	97.1739	460	Bacteria	Bacteroidota	Bacteroidia	Bacteroidales	Rikenellaceae	Alistipes
OTU--238	505771-R7249/1	0.980776	94.4086	461	Bacteria	Bacteroidota	Bacteroidia	Bacteroidales	Prevotellaceae	Prevotella
OTU--239	416026-R11575/1	0.980766	95.0108	461	Bacteria	Bacteroidota	Bacteroidia	Bacteroidales	Prevotellaceae	Prevotella
OTU--240	505703-R30264/1	0.981643	99.1416	466	Bacteria	Proteobacteria	Gammaproteobacteria	Enterobacterales	Enterobacteriaceae	Raoultella
OTU--241	503199-R1454/1	0.984121	98.927	466	Bacteria	Spirochaetota	Spirochaetia	Spirochaetales	Spirochaetaceae	Treponema
OTU--242	414386-R1647/1	0.986021	85.6531	466	Bacteria	Bacteroidota	Bacteroidia	Bacteroidales	Prevotellaceae	Prevotella
OTU--243	505875-R8006/1	0.987853	99.3562	466	Bacteria	Firmicutes	Negativicutes	Veillonellales-Selenomonadales	Selenomonadaceae	Selenomonas
OTU--244	503782-R6566/1	0.977968	96.9565	460	Bacteria	Bacteroidota	Bacteroidia	Flavobacteriales	Flavobacteriaceae	Capnocytophaga
OTU--245	414474-R17480/1	0.97586	92.6009	444	Bacteria	Fusobacteriota	Fusobacteriia	Fusobacteriales	Leptotrichiaceae	Leptotrichia
OTU--246	503047-R567/1	0.98774	97.8541	465	Bacteria	Proteobacteria	Gammaproteobacteria	Burkholderiales	Sutterellaceae	Sutterella
OTU--247	414303-R522/1	0.990256	96.0954	460	Bacteria	Bacteroidota	Bacteroidia	Bacteroidales	Prevotellaceae	Prevotella
OTU--248	414289-R458/1	0.990552	99.5699	465	Bacteria	Proteobacteria	Gammaproteobacteria	Burkholderiales	Neisseriaceae	Neisseria
OTU--249	505467-R3/1	0.981736	86.6213	440	Bacteria	Proteobacteria	Gammaproteobacteria	Burkholderiales	Sutterellaceae	Parasutterella
OTU--250	414290-R687/1	0.985981	98.4163	440	Bacteria	Firmicutes	Clostridia	Peptostreptococcales-Tissierellales	Anaerovoracaceae	[Eubacterium] brachy group
OTU--251	503053-R17245/1	0.983997	99.1398	465	Bacteria	Firmicutes	Negativicutes	Veillonellales-Selenomonadales	Selenomonadaceae	Selenomonas
OTU--252	414503-R15967/1	0.492022	40.6551	477	Unclassified	BAD	BAD	BAD	BAD	BAD
OTU--253	503942-R23471/1	0.977255	94.843	443	Bacteria	Actinobacteriota	Coriobacteriia	Coriobacteriales	Eggerthellaceae	Unclasified Eggerthellaceae
OTU--254	414290-R9419/1	0.977963	98.927	466	Bacteria	Proteobacteria	Gammaproteobacteria	Burkholderiales	Neisseriaceae	Eikenella
OTU--255	505467-R21326/1	0.964758	93.4924	461	Bacteria	Bacteroidota	Bacteroidia	Bacteroidales	Prevotellaceae	Alloprevotella
OTU--256	414474-R120/1	0.965079	97.6344	465	Bacteria	Firmicutes	Bacilli	Lactobacillales	Streptococcaceae	Streptococcus
OTU--257	505944-R160/1	0.983255	98.0728	466	Bacteria	Firmicutes	Negativicutes	Veillonellales-Selenomonadales	Veillonellaceae	Unclassified Veillonellaceae
OTU--258	503984-R30981/1	0.979467	98.4234	443	Bacteria	Synergistota	Synergistia	Synergistales	Synergistaceae	Fretibacterium
OTU--259	503149-R18842/1	0.935333	88.8889	465	Bacteria	Firmicutes	Bacilli	Acholeplasmatales	Acholeplasmataceae	Acholeplasma
OTU--260	414474-R4529/1	0.975706	96.732	458	Bacteria	Actinobacteriota	Actinobacteria	Actinomycetales	Actinomycetaceae	Actinomyces
OTU--261	414290-R3451/1	0.986294	98.2022	443	Bacteria	Firmicutes	Clostridia	Lachnospirales	Lachnospiraceae	Unclassified Lachnospiraceae
OTU--262	414386-R25471/1	0.984249	96.1039	461	Bacteria	Bacteroidota	Bacteroidia	Bacteroidales	Prevotellaceae	Prevotella
OTU--263	503768-R306/1	0.984508	99.3576	467	Bacteria	Spirochaetota	Spirochaetia	Spirochaetales	Spirochaetaceae	Treponema
OTU--264	414303-R8020/1	0.940366	96.129	465	Bacteria	Firmicutes	Bacilli	Lactobacillales	Streptococcaceae	Streptococcus
OTU--265	414006-R136/1	0.980566	98.9247	465	Bacteria	Firmicutes	Bacilli	Lactobacillales	Lactobacillaceae	Lactobacillus
OTU--266	505467-R28307/1	0.963681	94.3601	461	Bacteria	Bacteroidota	Bacteroidia	Bacteroidales	Rikenellaceae	Alistipes
OTU--267	414006-R949/1	0.985653	98.9201	463	Bacteria	Actinobacteriota	Actinobacteria	Corynebacteriales	Corynebacteriaceae	Corynebacterium
OTU--268	414503-R3807/1	0.388949	42.515	313	Unclassified	BAD	BAD	BAD	BAD	BAD
OTU--269	503204-R20245/1	0.982109	95.2891	466	Bacteria	Firmicutes	Negativicutes	Veillonellales-Selenomonadales	Veillonellaceae	Unclassified Veillonellaceae
OTU--270	505648-R7335/1	0.971632	97.2103	466	Bacteria	Firmicutes	Bacilli	Lactobacillales	Streptococcaceae	Streptococcus
OTU--271	414290-R9487/1	0.968684	98.1941	443	Bacteria	Patescibacteria	Saccharimonadia	Saccharimonadales	Saccharimonadaceae	Unclassified Saccharimonadaceae
OTU--272	505467-R206/1	0.951849	87.5	440	Bacteria	Proteobacteria	Alphaproteobacteria	Rhodospirillales	Unclassified Rhodospirillales	Unclassified Rhodospirillales
OTU--273	414477-R2727/1	0.969326	94.7826	460	Bacteria	Bacteroidota	Bacteroidia	Bacteroidales	Porphyromonadaceae	Porphyromonas
OTU--274	503981-R15574/1	0.98748	99.1416	466	Bacteria	Proteobacteria	Gammaproteobacteria	Pseudomonadales	Pseudomonadaceae	Pseudomonas
OTU--275	414290-R2383/1	0.970879	95.4853	443	Bacteria	Fusobacteriota	Fusobacteriia	Fusobacteriales	Leptotrichiaceae	Leptotrichia
OTU--276	414451-R23095/1	0.988074	99.5708	466	Bacteria	Proteobacteria	Gammaproteobacteria	Enterobacterales	Yersiniaceae	Serratia
OTU--277	503204-R26547/1	0.865042	89.5075	466	Bacteria	Firmicutes	Bacilli	Lactobacillales	Unclassified Lactobacillales	Unclassified Lactobacillales
OTU--278	503044-R14447/1	0.983978	98.2684	461	Bacteria	Bacteroidota	Bacteroidia	Bacteroidales	Prevotellaceae	Prevotella
OTU--279	414006-R9681/1	0.984129	98.2684	461	Bacteria	Bacteroidota	Bacteroidia	Bacteroidales	Prevotellaceae	Prevotella
OTU--280	503845-R727/1	0.986267	99.3182	440	Bacteria	Firmicutes	Clostridia	Lachnospirales	Lachnospiraceae	Coprococcus
OTU--281	503908-R8433/1	0.987803	98.8739	444	Bacteria	Firmicutes	Clostridia	Clostridia vadinBB60 group	Unclassified Clostridia vadinBB60 group	Unclassified Clostridia vadinBB60 group
OTU--282	503047-R8908/1	0.980257	98.8688	441	Bacteria	Firmicutes	Clostridia	Lachnospirales	Lachnospiraceae	Unclassified Lachnospiraceae
OTU--283	414289-R267/1	0.980637	98.6517	445	Bacteria	Cyanobacteria	Cyanobacteriia	Chloroplast	Unclassified Chloroplast	Unclassified Chloroplast
OTU--284	503980-R30527/1	0.451324	42.6357	448	Unclassified	BAD	BAD	BAD	BAD	BAD
OTU--285	414474-R25295/1	0.980291	98.0349	458	Bacteria	Actinobacteriota	Actinobacteria	Actinomycetales	Actinomycetaceae	Actinomyces
OTU--286	503046-R9124/1	0.989946	98.9154	460	Bacteria	Bacteroidota	Bacteroidia	Bacteroidales	Prevotellaceae	Prevotella
OTU--287	414303-R14453/1	0.979761	98.2646	460	Bacteria	Bacteroidota	Bacteroidia	Bacteroidales	Prevotellaceae	Prevotella
OTU--288	503149-R1611/1	0.986817	99.0971	443	Bacteria	Patescibacteria	Saccharimonadia	Saccharimonadales	Saccharimonadaceae	Candidatus Saccharimonas
OTU--289	505467-R119/1	0.982633	98.6425	442	Bacteria	Firmicutes	Clostridia	Oscillospirales	Oscillospiraceae	Unclassified Oscillospiraceae
OTU--290	416055-R29444/1	0.955698	96.9957	466	Bacteria	Firmicutes	Bacilli	Lactobacillales	Streptococcaceae	Streptococcus
OTU--291	414477-R8657/1	0.980592	98.2571	459	Bacteria	Bacteroidota	Bacteroidia	Bacteroidales	Prevotellaceae	Alloprevotella
OTU--292	414289-R26562/1	0.992533	99.5699	465	Bacteria	Proteobacteria	Gammaproteobacteria	Burkholderiales	Chromobacteriaceae	Unclassified Chromobacteriaceae
OTU--293	414386-R3070/1	0.980918	94.5652	460	Bacteria	Bacteroidota	Bacteroidia	Bacteroidales	Prevotellaceae	Prevotella
OTU--294	503984-R24754/1	0.985229	90.3434	465	Bacteria	Firmicutes	Negativicutes	Veillonellales-Selenomonadales	Veillonellaceae	Veillonella
OTU--295	414386-R3346/1	0.985714	94.3478	459	Bacteria	Bacteroidota	Bacteroidia	Bacteroidales	Prevotellaceae	Alloprevotella
OTU--296	414386-R11323/1	0.978806	97.6087	460	Bacteria	Bacteroidota	Bacteroidia	Bacteroidales	Prevotellaceae	Prevotella
OTU--297	414386-R1377/1	0.964666	97.8495	465	Bacteria	Firmicutes	Negativicutes	Veillonellales-Selenomonadales	Veillonellaceae	Veillonella
OTU--298	503039-R18782/1	0.980732	98.8713	443	Bacteria	Firmicutes	Clostridia	Peptostreptococcales-Tissierellales	Anaerovoracaceae	Family XIII UCG-001
OTU--299	414386-R4930/1	0.989571	85.8672	466	Bacteria	Bacteroidota	Bacteroidia	Bacteroidales	Prevotellaceae	Prevotella
OTU--300	414303-R1574/1	0.987821	88.6021	465	Bacteria	Firmicutes	Unclassified Firmicutes	Unclassified Firmicutes	Unclassified Firmicutes	Unclassified Firmicutes
OTU--301	416027-R23490/1	0.983147	98.913	460	Bacteria	Bacteroidota	Bacteroidia	Bacteroidales	Prevotellaceae	Prevotella
OTU--302	414386-R5634/1	0.986817	98.2646	460	Bacteria	Bacteroidota	Bacteroidia	Bacteroidales	Prevotellaceae	Prevotella
OTU--303	503035-R5250/1	0.982678	98.7097	465	Bacteria	Proteobacteria	Gammaproteobacteria	Pasteurellales	Pasteurellaceae	Actinobacillus
OTU--304	414006-R1766/1	0.987063	99.1398	465	Bacteria	Proteobacteria	Gammaproteobacteria	Burkholderiales	Neisseriaceae	Kingella
OTU--305	503149-R11652/1	0.983074	97.7528	443	Bacteria	Patescibacteria	Saccharimonadia	Saccharimonadales	Saccharimonadaceae	Candidatus Saccharimonas
OTU--306	503039-R8501/1	0.977782	98.4127	441	Bacteria	Campilobacterota	Campylobacteria	Campylobacterales	Campylobacteraceae	Campylobacter
OTU--307	503808-R836/1	0.976666	98.8662	441	Bacteria	Firmicutes	Clostridia	Oscillospirales	Ruminococcaceae	Subdoligranulum
OTU--308	505467-R7129/1	0.90035	94.0171	466	Bacteria	Firmicutes	Bacilli	Lactobacillales	Streptococcaceae	Streptococcus
OTU--309	503846-R9849/1	0.990886	97.9592	441	Bacteria	Firmicutes	Clostridia	Lachnospirales	Lachnospiraceae	Unclassified Lachnospiraceae
OTU--310	416026-R1991/1	0.950403	96.9957	466	Bacteria	Firmicutes	Negativicutes	Veillonellales-Selenomonadales	Veillonellaceae	Veillonella
OTU--311	414386-R13143/1	0.993322	89.0792	467	Bacteria	Firmicutes	Bacilli	Unclassified Bacilli	Unclassified Bacilli	Unclassified Bacilli
OTU--312	414386-R2440/1	0.98643	89.2473	444	Bacteria	Firmicutes	Negativicutes	Veillonellales-Selenomonadales	Veillonellaceae	Veillonella
OTU--313	503724-R27015/1	0.842615	87.8161	445	Bacteria	Firmicutes	Bacilli	Lactobacillales	Streptococcaceae	Streptococcus
OTU--314	414290-R28005/1	0.982422	95.9732	443	Bacteria	Firmicutes	Clostridia	Peptostreptococcales-Tissierellales	Anaerovoracaceae	Unclassified Anaerovoracaceae
OTU--315	503768-R20541/1	0.975322	98.4979	466	Bacteria	Proteobacteria	Gammaproteobacteria	Enterobacterales	Enterobacteriaceae	Escherichia-Shigella
OTU--316	414303-R3543/1	0.994308	97.5169	442	Bacteria	Firmicutes	Clostridia	Peptostreptococcales-Tissierellales	Anaerovoracaceae	Mogibacterium
OTU--317	503846-R20507/1	0.97317	97.8261	460	Bacteria	Bacteroidota	Bacteroidia	Bacteroidales	Prevotellaceae	Prevotella
OTU--318	503199-R23234/1	0.979197	98.6985	460	Bacteria	Bacteroidota	Bacteroidia	Bacteroidales	Unclassified Bacteroidales	Unclassified Bacteroidales
OTU--319	503035-R25030/1	0.993122	96.861	444	Bacteria	Fusobacteriota	Fusobacteriia	Fusobacteriales	Leptotrichiaceae	Leptotrichia
OTU--320	414303-R12028/1	0.983153	98.4816	460	Bacteria	Bacteroidota	Bacteroidia	Bacteroidales	Prevotellaceae	Prevotella
OTU--321	414006-R1132/1	0.973114	96.087	460	Bacteria	Bacteroidota	Bacteroidia	Flavobacteriales	Flavobacteriaceae	Capnocytophaga
OTU--322	505946-R4268/1	0.987009	96.4206	442	Bacteria	Campilobacterota	Campylobacteria	Campylobacterales	Campylobacteraceae	Campylobacter
OTU--323	503413-R15611/1	0.984238	98.6696	450	Bacteria	Actinobacteriota	Actinobacteria	Bifidobacteriales	Bifidobacteriaceae	Bifidobacterium
OTU--324	414503-R1571/1	0.492614	37.6562	574	Unclassified	BAD	BAD	BAD	BAD	BAD
OTU--325	503413-R13543/1	0.983635	98.4979	466	Bacteria	Spirochaetota	Spirochaetia	Spirochaetales	Spirochaetaceae	Treponema
OTU--326	414471-R6069/1	0.921792	94.8498	466	Bacteria	Firmicutes	Bacilli	Lactobacillales	Streptococcaceae	Streptococcus
OTU--327	414472-R1000/1	0.99183	95.5157	443	Bacteria	Fusobacteriota	Fusobacteriia	Fusobacteriales	Leptotrichiaceae	Streptobacillus
OTU--328	414290-R9592/1	0.989735	99.0909	440	Bacteria	Firmicutes	Clostridia	Lachnospirales	Lachnospiraceae	Oribacterium
OTU--329	503808-R27791/1	0.984183	99.1398	465	Bacteria	Firmicutes	Bacilli	Bacillales	Bacillaceae	Bacillus
OTU--330	414471-R25286/1	0.964475	96.861	446	Bacteria	Actinobacteriota	Actinobacteria	Micrococcales	Micrococcaceae	Rothia
OTU--331	503724-R18016/1	0.987731	95.0855	467	Bacteria	Firmicutes	Bacilli	Lactobacillales	Unclassified Lactobacillales	Unclassified Lactobacillales
OTU--332	503053-R16130/1	0.980928	98.19	442	Bacteria	Cyanobacteria	Cyanobacteriia	Chloroplast	Unclassified Chloroplast	Unclassified Chloroplast
OTU--333	503044-R9935/1	0.971698	97.6959	466	Bacteria	Firmicutes	Bacilli	Lactobacillales	Lactobacillaceae	Lactobacillus
OTU--334	414290-R135/1	0.990509	99.1416	465	Bacteria	Firmicutes	Bacilli	Lactobacillales	Lactobacillaceae	Lactobacillus
OTU--335	414303-R5221/1	0.986955	94.8608	466	Bacteria	Firmicutes	Bacilli	Lactobacillales	Unclassified Lactobacillales	Unclassified Lactobacillales
OTU--336	414290-R1311/1	0.981658	99.1285	459	Bacteria	Bacteroidota	Bacteroidia	Sphingobacteriales	Lentimicrobiaceae	Lentimicrobium
OTU--337	414006-R7090/1	0.990482	98.4979	465	Bacteria	Firmicutes	Bacilli	Lactobacillales	Carnobacteriaceae	Carnobacterium
OTU--338	505648-R12306/1	0.970358	96.1456	467	Bacteria	Firmicutes	Bacilli	Staphylococcales	Gemellaceae	Gemella
OTU--339	414474-R28974/1	0.979369	98.4199	443	Bacteria	Fusobacteriota	Fusobacteriia	Fusobacteriales	Fusobacteriaceae	Fusobacterium
OTU--340	414290-R3242/1	0.983491	98.2833	466	Bacteria	Spirochaetota	Spirochaetia	Spirochaetales	Spirochaetaceae	Treponema
OTU--341	414386-R28433/1	0.970156	96.7603	461	Bacteria	Bacteroidota	Bacteroidia	Bacteroidales	Prevotellaceae	Prevotella
OTU--342	503039-R578/1	0.989471	99.0868	438	Bacteria	Firmicutes	Thermoanaerobacteria	Thermoanaerobacterales	Family III	Thermoanaerobacterium
OTU--343	505467-R369/1	0.986719	95.5032	465	Bacteria	Firmicutes	Negativicutes	Veillonellales-Selenomonadales	Veillonellaceae	Dialister
OTU--344	505173-R17549/1	0.984785	98.9293	466	Bacteria	Proteobacteria	Gammaproteobacteria	Enterobacterales	Morganellaceae	Proteus
OTU--345	414289-R1042/1	0.97935	98.8636	440	Bacteria	Firmicutes	Clostridia	Lachnospirales	Lachnospiraceae	Anaerostipes
OTU--346	414386-R11917/1	0.9691	97.0787	445	Bacteria	Actinobacteriota	Actinobacteria	Micrococcales	Micrococcaceae	Rothia
OTU--347	503311-R2403/1	0.982453	98.7069	464	Bacteria	Firmicutes	Bacilli	Mycoplasmatales	Mycoplasmataceae	Mycoplasma
OTU--348	414303-R650/1	0.972147	96.9957	464	Bacteria	Firmicutes	Negativicutes	Veillonellales-Selenomonadales	Veillonellaceae	Dialister
OTU--349	414290-R25362/1	0.989739	99.5455	440	Bacteria	Firmicutes	Clostridia	Lachnospirales	Lachnospiraceae	Oribacterium
OTU--350	414386-R2807/1	0.990537	97.2103	466	Bacteria	Firmicutes	Negativicutes	Veillonellales-Selenomonadales	Veillonellaceae	Veillonella
OTU--351	505204-R11407/1	0.990348	98.4783	460	Bacteria	Bacteroidota	Bacteroidia	Flavobacteriales	Flavobacteriaceae	Capnocytophaga
OTU--352	416027-R12303/1	0.993523	97.6139	460	Bacteria	Bacteroidota	Bacteroidia	Bacteroidales	Prevotellaceae	Prevotella
OTU--353	414304-R19179/1	0.98673	94.5652	460	Bacteria	Bacteroidota	Bacteroidia	Bacteroidales	Prevotellaceae	Prevotella
OTU--354	414386-R10893/1	0.954905	97.1292	465	Bacteria	Firmicutes	Bacilli	Lactobacillales	Streptococcaceae	Streptococcus
OTU--355	414386-R13486/1	0.948304	95.5157	446	Bacteria	Actinobacteriota	Actinobacteria	Micrococcales	Micrococcaceae	Rothia
OTU--356	414303-R11249/1	0.990157	92.0771	466	Bacteria	Firmicutes	Bacilli	Staphylococcales	Gemellaceae	Gemella
OTU--357	414386-R903/1	0.962202	95.2688	465	Bacteria	Firmicutes	Negativicutes	Veillonellales-Selenomonadales	Veillonellaceae	Veillonella
OTU--358	503046-R5008/1	0.987031	98.7097	465	Bacteria	Firmicutes	Negativicutes	Veillonellales-Selenomonadales	Selenomonadaceae	Selenomonas
OTU--359	414451-R5442/1	0.986556	99.3548	465	Bacteria	Proteobacteria	Gammaproteobacteria	Burkholderiales	Neisseriaceae	Unclassified Neisseriaceae
OTU--360	414006-R10616/1	0.499136	43.7895	412	Unclassified	BAD	BAD	BAD	BAD	BAD
OTU--361	414290-R3440/1	0.985906	97.9638	440	Bacteria	Firmicutes	Clostridia	Lachnospirales	Defluviitaleaceae	Defluviitaleaceae UCG-011
OTU--362	503413-R18756/1	0.989043	98.9293	466	Bacteria	Proteobacteria	Gammaproteobacteria	Pseudomonadales	Moraxellaceae	Acinetobacter
OTU--363	505946-R23925/1	0.981956	97.2727	439	Bacteria	Firmicutes	Clostridia	Peptostreptococcales-Tissierellales	Anaerococcus	Unclassified Anaerococcus
OTU--364	503039-R403/1	0.921417	92.1909	460	Bacteria	Bacteroidota	Bacteroidia	Bacteroidales	Unclassified Bacteroidales	Unclassified Bacteroidales
OTU--365	414303-R8957/1	0.798948	86.9863	460	Bacteria	Firmicutes	Bacilli	Lactobacillales	Streptococcaceae	Streptococcus
OTU--366	503047-R5533/1	0.972855	97.9684	443	Bacteria	Firmicutes	Clostridia	Oscillospirales	Oscillospiraceae	UCG-002
OTU--367	414303-R16123/1	0.983885	96.1373	466	Bacteria	Firmicutes	Negativicutes	Veillonellales-Selenomonadales	Veillonellaceae	Veillonella
OTU--368	505946-R23880/1	0.980041	97.2973	444	Bacteria	Proteobacteria	Alphaproteobacteria	Rickettsiales	Mitochondria	Unclassified Mitochondria
OTU--369	503047-R1192/1	0.986423	95.2991	464	Bacteria	Firmicutes	Bacilli	Erysipelotrichales	Erysipelotrichaceae	Unclassified Erysipelotrichaceae
OTU--370	414290-R3677/1	0.987198	99.1398	465	Bacteria	Spirochaetota	Spirochaetia	Spirochaetales	Spirochaetaceae	Treponema
OTU--371	414503-R1150/1	0.419721	46.5714	326	Unclassified	BAD	BAD	BAD	BAD	BAD
OTU--372	414477-R57/1	0.96929	92.9577	439	Bacteria	Firmicutes	Clostridia	Clostridia UCG-014	Unclassified Clostridia UCG-014	Unclassified Clostridia UCG-014
OTU--373	416026-R21744/1	0.990691	98.2796	465	Bacteria	Firmicutes	Negativicutes	Veillonellales-Selenomonadales	Veillonellaceae	Veillonella
OTU--374	414386-R407/1	0.892399	88.8412	465	Bacteria	Firmicutes	Bacilli	Lactobacillales	Unclassified Lactobacillales	Unclassified Lactobacillales
OTU--375	503055-R12894/1	0.980954	94.4325	466	Bacteria	Firmicutes	Bacilli	Lactobacillales	Unclassified Lactobacillales	Unclassified Lactobacillales
OTU--376	414303-R13710/1	0.911648	91.4286	465	Bacteria	Firmicutes	Unclassified Firmicutes	Unclassified Firmicutes	Unclassified Firmicutes	Unclassified Firmicutes
OTU--377	414304-R973/1	0.990236	99.5652	460	Bacteria	Bacteroidota	Bacteroidia	Flavobacteriales	Weeksellaceae	Cloacibacterium
OTU--378	414471-R11140/1	0.957924	95.6989	465	Bacteria	Firmicutes	Negativicutes	Veillonellales-Selenomonadales	Veillonellaceae	Veillonella
OTU--379	414303-R3652/1	0.959156	98.3254	465	Bacteria	Firmicutes	Bacilli	Lactobacillales	Streptococcaceae	Streptococcus
OTU--380	414289-R367/1	0.963241	96.5986	440	Bacteria	Firmicutes	Clostridia	Lachnospirales	Lachnospiraceae	Unclassified Lachnospiraceae
OTU--381	416055-R927/1	0.987114	97.6344	465	Bacteria	Firmicutes	Negativicutes	Veillonellales-Selenomonadales	Selenomonadaceae	Selenomonas
OTU--382	414290-R10787/1	0.94631	95.5032	465	Bacteria	Firmicutes	Bacilli	Lactobacillales	Carnobacteriaceae	Granulicatella
OTU--383	503044-R14839/1	0.97222	98.2833	466	Bacteria	Spirochaetota	Spirochaetia	Spirochaetales	Spirochaetaceae	Treponema
OTU--384	414451-R174/1	0.980361	98.6726	452	Bacteria	Actinobacteriota	Actinobacteria	Corynebacteriales	Corynebacteriaceae	Corynebacterium
OTU--385	505467-R23930/1	0.978463	95.4545	460	Bacteria	Bacteroidota	Bacteroidia	Bacteroidales	Prevotellaceae	Paraprevotella
OTU--386	416027-R19126/1	0.986297	99.1398	465	Bacteria	Proteobacteria	Gammaproteobacteria	Enterobacterales	Yersiniaceae	Serratia
OTU--387	505703-R8382/1	0.98412	98.9247	465	Bacteria	Proteobacteria	Gammaproteobacteria	Enterobacterales	Enterobacteriaceae	Citrobacter
OTU--388	414386-R2692/1	0.986868	97.6344	464	Bacteria	Firmicutes	Negativicutes	Veillonellales-Selenomonadales	Veillonellaceae	Unclassified Veillonellaceae
OTU--389	414386-R5682/1	0.99053	97.6344	465	Bacteria	Firmicutes	Bacilli	Lactobacillales	Streptococcaceae	Streptococcus
OTU--390	414386-R23993/1	0.986049	93.4641	459	Bacteria	Bacteroidota	Bacteroidia	Bacteroidales	Prevotellaceae	Alloprevotella
OTU--391	416026-R4202/1	0.817075	84.5972	460	Bacteria	Firmicutes	Bacilli	Lactobacillales	Streptococcaceae	Streptococcus
OTU--392	414386-R3177/1	0.935879	95.914	465	Bacteria	Firmicutes	Bacilli	Lactobacillales	Streptococcaceae	Streptococcus
OTU--393	505172-R29693/1	0.986835	96.3043	460	Bacteria	Bacteroidota	Bacteroidia	Bacteroidales	Prevotellaceae	Alloprevotella
OTU--394	414386-R17093/1	0.884669	90.5579	465	Bacteria	Firmicutes	Bacilli	Lactobacillales	Unclassified Lactobacillales	Unclassified Lactobacillales
OTU--395	505703-R10854/1	0.977522	98.0687	465	Bacteria	Proteobacteria	Gammaproteobacteria	Pseudomonadales	Pseudomonadaceae	Pseudomonas
OTU--396	414503-R19657/1	0.495883	39.9038	551	Unclassified	BAD	BAD	BAD	BAD	BAD
OTU--397	414290-R725/1	0.982958	97.4026	460	Bacteria	Bacteroidota	Bacteroidia	Bacteroidales	Prevotellaceae	Prevotella
OTU--398	414386-R20003/1	0.993674	91.6309	464	Bacteria	Firmicutes	Negativicutes	Veillonellales-Selenomonadales	Veillonellaceae	Veillonella
OTU--399	503047-R6383/1	0.949823	92.9864	441	Bacteria	Firmicutes	Clostridia	Unclassified Clostridia	Unclassified Clostridia	Unclassified Clostridia
OTU--400	414386-R7199/1	0.91706	91.6667	466	Bacteria	Firmicutes	Bacilli	Lactobacillales	Carnobacteriaceae	Granulicatella
OTU--401	414503-R7199/1	0.506863	43.7637	409	Unclassified	BAD	BAD	BAD	BAD	BAD
OTU--402	414477-R5978/1	0.980525	96.9957	465	Bacteria	Firmicutes	Bacilli	Staphylococcales	Gemellaceae	Gemella
OTU--403	414472-R5054/1	0.986699	98.4979	466	Bacteria	Firmicutes	Negativicutes	Veillonellales-Selenomonadales	Veillonellaceae	Unclassified Veillonellaceae
OTU--404	414290-R1410/1	0.982994	98.6487	443	Bacteria	Synergistota	Synergistia	Synergistales	Synergistaceae	Fretibacterium
OTU--405	414386-R19918/1	0.963499	97.7376	442	Bacteria	Firmicutes	Clostridia	Lachnospirales	Lachnospiraceae	Howardella
OTU--406	416027-R23386/1	0.937285	95.4936	466	Bacteria	Firmicutes	Negativicutes	Veillonellales-Selenomonadales	Veillonellaceae	Veillonella
OTU--407	414471-R4193/1	0.983207	92.094	466	Bacteria	Firmicutes	Bacilli	Staphylococcales	Gemellaceae	Gemella
OTU--408	503047-R162/1	0.926062	91.8736	442	Bacteria	Firmicutes	Clostridia	Oscillospirales	Ruminococcaceae	Unclassified Ruminococcaceae
OTU--409	503984-R22949/1	0.970397	96.9499	459	Bacteria	Bacteroidota	Bacteroidia	Bacteroidales	Prevotellaceae	Alloprevotella
OTU--410	414290-R862/1	0.975389	93.7093	460	Bacteria	Bacteroidota	Bacteroidia	Bacteroidales	Prevotellaceae	Unclassified Prevotellaceae
OTU--411	503047-R202/1	0.988278	94.2431	466	Bacteria	Firmicutes	Syntrophomonadia	Syntrophomonadales	Syntrophomonadaceae	Syntrophomonas
OTU--412	414303-R22244/1	0.923942	94.4325	466	Bacteria	Firmicutes	Bacilli	Lactobacillales	Streptococcaceae	Streptococcus
OTU--413	414303-R8024/1	0.984782	86.6953	465	Bacteria	Unclassified Bacteria	Unclassified Bacteria	Unclassified Bacteria	Unclassified Bacteria	Unclassified Bacteria
OTU--414	414386-R7850/1	0.993563	95.4348	460	Bacteria	Bacteroidota	Bacteroidia	Bacteroidales	Prevotellaceae	Prevotella
OTU--415	416055-R11402/1	0.982678	99.1031	446	Bacteria	Actinobacteriota	Coriobacteriia	Coriobacteriales	Atopobiaceae	Olsenella
OTU--416	416026-R6842/1	0.954832	96.7811	466	Bacteria	Firmicutes	Negativicutes	Veillonellales-Selenomonadales	Veillonellaceae	Veillonella
OTU--417	416055-R27129/1	0.979639	89.0323	460	Bacteria	Firmicutes	Negativicutes	Veillonellales-Selenomonadales	Veillonellaceae	Veillonella
OTU--418	416026-R720/1	0.990081	99.3478	460	Bacteria	Bacteroidota	Bacteroidia	Bacteroidales	Bacteroidaceae	Bacteroides
OTU--419	414303-R6163/1	0.942133	96.3441	465	Bacteria	Firmicutes	Bacilli	Unclassified Bacilli	Unclassified Bacilli	Unclassified Bacilli
OTU--420	414303-R5758/1	0.858103	87.1245	439	Bacteria	Firmicutes	Unclassified Firmicutes	Unclassified Firmicutes	Unclassified Firmicutes	Unclassified Firmicutes
OTU--421	414472-R2508/1	0.982987	98.913	460	Bacteria	Bacteroidota	Bacteroidia	Flavobacteriales	Flavobacteriaceae	Capnocytophaga
OTU--422	414386-R16807/1	0.982866	98.4816	460	Bacteria	Bacteroidota	Bacteroidia	Bacteroidales	Prevotellaceae	Prevotella
OTU--423	414289-R3305/1	0.983485	99.3228	443	Bacteria	Firmicutes	Clostridia	Oscillospirales	Oscillospiraceae	UCG-002
OTU--424	414386-R25814/1	0.976747	97.18	460	Bacteria	Bacteroidota	Bacteroidia	Bacteroidales	Prevotellaceae	Prevotella
OTU--425	416026-R5428/1	0.981021	98.0435	460	Bacteria	Bacteroidota	Bacteroidia	Bacteroidales	Prevotellaceae	Prevotella
OTU--426	503039-R4415/1	0.983919	99.1398	465	Bacteria	Spirochaetota	Spirochaetia	Spirochaetales	Spirochaetaceae	Treponema
OTU--427	414472-R13847/1	0.979718	98.7069	464	Bacteria	Proteobacteria	Gammaproteobacteria	Cardiobacteriales	Cardiobacteriaceae	Cardiobacterium
OTU--428	414290-R5905/1	0.984635	98.4979	465	Bacteria	Firmicutes	Clostridia	Peptococcales	Peptococcaceae	Peptococcus
OTU--429	414477-R23588/1	0.986548	95.4545	460	Bacteria	Bacteroidota	Bacteroidia	Bacteroidales	Prevotellaceae	Prevotella
OTU--430	503017-R21569/1	0.989976	89.485	466	Bacteria	Firmicutes	Unclassified Firmicutes	Unclassified Firmicutes	Unclassified Firmicutes	Unclassified Firmicutes
OTU--431	414386-R8055/1	0.828533	86.7521	443	Bacteria	Firmicutes	Bacilli	Lactobacillales	Streptococcaceae	Streptococcus
OTU--432	503017-R1346/1	0.976237	95.7173	466	Bacteria	Firmicutes	Bacilli	Lactobacillales	Unclassified Lactobacillales	Unclassified Lactobacillales
OTU--433	414472-R12043/1	0.986431	99.3478	460	Bacteria	Bacteroidota	Bacteroidia	Bacteroidales	Prevotellaceae	Prevotella
OTU--434	503782-R20487/1	0.957456	93.2755	461	Bacteria	Bacteroidota	Bacteroidia	Flavobacteriales	Weeksellaceae	Bergeyella
OTU--435	414472-R23641/1	0.965384	97.5057	441	Bacteria	Campilobacterota	Campylobacteria	Campylobacterales	Campylobacteraceae	Campylobacter
OTU--436	414006-R5901/1	0.979939	97.7359	526	Bacteria	Actinobacteriota	Actinobacteria	Corynebacteriales	Corynebacteriaceae	Corynebacterium
OTU--437	414303-R9053/1	0.95077	94.206	465	Bacteria	Firmicutes	Bacilli	Lactobacillales	Carnobacteriaceae	Granulicatella
OTU--438	503047-R215/1	0.986327	99.3182	440	Bacteria	Firmicutes	Clostridia	Lachnospirales	Lachnospiraceae	[Eubacterium] hallii group
OTU--439	503984-R28498/1	0.983381	97.1739	460	Bacteria	Bacteroidota	Bacteroidia	Bacteroidales	Prevotellaceae	Prevotella
OTU--440	414303-R10868/1	0.990232	96.0954	460	Bacteria	Bacteroidota	Bacteroidia	Bacteroidales	Prevotellaceae	Prevotella
OTU--441	503039-R104/1	0.984195	98.8636	440	Bacteria	Firmicutes	Clostridia	Lachnospirales	Lachnospiraceae	Lachnospiraceae ND3007 group
OTU--442	414289-R58/1	0.980472	86.036	444	Bacteria	Patescibacteria	Parcubacteria	Candidatus Nomurabacteria	Unclassified Candidatus Nomurabacteria	Unclassified Candidatus Nomurabacteria
OTU--443	414006-R14737/1	0.427985	42.1348	313	Unclassified	BAD	BAD	BAD	BAD	BAD
OTU--444	414290-R454/1	0.983868	98.7124	465	Bacteria	Firmicutes	Bacilli	Lactobacillales	Lactobacillaceae	Lactobacillus
OTU--445	416026-R23464/1	0.990489	97.8495	465	Bacteria	Firmicutes	Bacilli	Lactobacillales	Streptococcaceae	Streptococcus
OTU--446	503047-R1127/1	0.993603	98.4979	465	Bacteria	Firmicutes	Negativicutes	Acidaminococcales	Acidaminococcaceae	Phascolarctobacterium
OTU--447	414474-R575/1	0.959862	96.9893	465	Bacteria	Firmicutes	Bacilli	Lactobacillales	Streptococcaceae	Streptococcus
OTU--448	503053-R28079/1	0.986846	96.5591	465	Bacteria	Firmicutes	Bacilli	Lactobacillales	Unclassified Lactobacillales	Unclassified Lactobacillales
OTU--449	414474-R9875/1	0.970006	97.6087	460	Bacteria	Bacteroidota	Bacteroidia	Bacteroidales	Prevotellaceae	Prevotella
OTU--450	414289-R306/1	0.982337	94.5824	442	Bacteria	Firmicutes	Clostridia	Oscillospirales	Oscillospiraceae	UCG-003
OTU--451	414386-R662/1	0.989491	99.5455	440	Bacteria	Firmicutes	Clostridia	Lachnospirales	Lachnospiraceae	Catonella
OTU--452	414474-R3996/1	0.967904	96.3883	442	Bacteria	Fusobacteriota	Fusobacteriia	Fusobacteriales	Fusobacteriaceae	Fusobacterium
OTU--453	414006-R142/1	0.981029	98.9247	465	Bacteria	Proteobacteria	Gammaproteobacteria	Xanthomonadales	Xanthomonadaceae	Stenotrophomonas
OTU--454	414289-R7583/1	0.984366	94.7826	460	Bacteria	Bacteroidota	Bacteroidia	Bacteroidales	Prevotellaceae	Prevotella
OTU--455	414471-R7676/1	0.99577	98.0645	465	Bacteria	Firmicutes	Bacilli	Staphylococcales	Gemellaceae	Gemella
OTU--456	414386-R9337/1	0.831721	86.1111	457	Bacteria	Firmicutes	Bacilli	Lactobacillales	Streptococcaceae	Streptococcus
OTU--457	414289-R20338/1	0.975273	87.4439	445	Bacteria	Patescibacteria	Parcubacteria	Candidatus Kaiserbacteria	Unclassified Candidatus Kaiserbacteria	Unclassified Candidatus Kaiserbacteria
OTU--458	416055-R29895/1	0.830551	88.6199	467	Bacteria	Unclassified Bacteria	Unclassified Bacteria	Unclassified Bacteria	Unclassified Bacteria	Unclassified Bacteria
OTU--459	414386-R24044/1	0.867246	89.9358	467	Bacteria	Actinobacteriota	Actinobacteria	Micrococcales	Micrococcaceae	Rothia
OTU--460	503413-R206/1	0.990671	99.5708	466	Bacteria	Proteobacteria	Gammaproteobacteria	Pseudomonadales	Moraxellaceae	Acinetobacter
OTU--461	414474-R15649/1	0.874977	89.5075	458	Bacteria	Firmicutes	Negativicutes	Veillonellales-Selenomonadales	Veillonellaceae	Veillonella
OTU--462	503980-R9107/1	0.416714	45.0106	416	Unclassified	BAD	BAD	BAD	BAD	BAD
OTU--463	503981-R37/1	0.990609	99.3562	465	Bacteria	Proteobacteria	Gammaproteobacteria	Burkholderiales	Burkholderiaceae	Ralstonia
OTU--464	414472-R2540/1	0.952712	92.8261	460	Bacteria	Bacteroidota	Bacteroidia	Flavobacteriales	Weeksellaceae	Bergeyella
OTU--465	414006-R204/1	0.435187	46.319	279	Unclassified	BAD	BAD	BAD	BAD	BAD
OTU--466	414289-R413/1	0.988227	93.3761	464	Bacteria	Verrucomicrobiota	Verrucomicrobiae	Verrucomicrobiales	Verrucomicrobiaceae	Unclassified Verrucomicrobiaceae
OTU--467	414471-R24831/1	0.843721	89.5299	467	Bacteria	Actinobacteriota	Actinobacteria	Micrococcales	Micrococcaceae	Rothia
OTU--468	414472-R476/1	0.879789	90.1075	445	Bacteria	Proteobacteria	Gammaproteobacteria	Burkholderiales	Neisseriaceae	Neisseria
OTU--469	414472-R9557/1	0.837535	88.6364	464	Bacteria	Firmicutes	Bacilli	Lactobacillales	Streptococcaceae	Streptococcus
OTU--470	503053-R21914/1	0.96525	97.3333	466	Bacteria	Firmicutes	Negativicutes	Veillonellales-Selenomonadales	Veillonellaceae	Veillonella
OTU--471	503984-R156/1	0.970483	95.0538	465	Bacteria	Firmicutes	Bacilli	Lactobacillales	Streptococcaceae	Streptococcus
OTU--472	416027-R14573/1	0.980336	89.3162	468	Bacteria	Firmicutes	Bacilli	Lactobacillales	Streptococcaceae	Streptococcus
OTU--473	503308-R25680/1	0.987424	98.8713	443	Bacteria	Cyanobacteria	Cyanobacteriia	Chloroplast	Unclassified Chloroplast	Unclassified Chloroplast
OTU--474	503200-R999/1	0.985925	97.8587	466	Bacteria	Proteobacteria	Gammaproteobacteria	Pseudomonadales	Moraxellaceae	Acinetobacter
OTU--475	414303-R24082/1	0.952032	96.861	446	Bacteria	Actinobacteriota	Actinobacteria	Micrococcales	Micrococcaceae	Rothia
OTU--476	414386-R9097/1	0.831854	86.1244	444	Bacteria	Firmicutes	Bacilli	Lactobacillales	Streptococcaceae	Streptococcus
OTU--477	414477-R8707/1	0.973179	93.913	460	Bacteria	Bacteroidota	Bacteroidia	Flavobacteriales	Weeksellaceae	Bergeyella
OTU--478	414006-R12976/1	0.436141	47.4057	389	Unclassified	BAD	BAD	BAD	BAD	BAD
OTU--479	414454-R399/1	0.986734	98.8864	448	Bacteria	Actinobacteriota	Actinobacteria	Corynebacteriales	Corynebacteriaceae	Corynebacterium
OTU--480	505703-R4066/1	0.98147	98.5011	466	Bacteria	Firmicutes	Bacilli	Lactobacillales	Leuconostocaceae	Leuconostoc
OTU--481	414386-R970/1	0.968103	96.3519	466	Bacteria	Firmicutes	Negativicutes	Veillonellales-Selenomonadales	Veillonellaceae	Unclassified Veillonellaceae
OTU--482	414290-R74/1	0.984111	98.9247	465	Bacteria	Spirochaetota	Spirochaetia	Spirochaetales	Spirochaetaceae	Treponema
OTU--483	414304-R5829/1	0.988496	98.6456	442	Bacteria	Patescibacteria	Saccharimonadia	Saccharimonadales	Unclassified Saccharimonadales	Unclassified Saccharimonadales
OTU--484	414474-R13322/1	0.986949	84.7966	460	Bacteria	Firmicutes	Negativicutes	Veillonellales-Selenomonadales	Veillonellaceae	Veillonella
OTU--485	503845-R2056/1	0.969934	96.3597	466	Bacteria	Firmicutes	Negativicutes	Acidaminococcales	Acidaminococcaceae	Phascolarctobacterium
OTU--486	414386-R12370/1	0.98977	90.2935	439	Bacteria	Firmicutes	Unclassified Firmicutes	Unclassified Firmicutes	Unclassified Firmicutes	Unclassified Firmicutes
OTU--487	414474-R11395/1	0.982546	98.4199	443	Bacteria	Patescibacteria	Saccharimonadia	Saccharimonadales	Saccharimonadaceae	Unclassified Saccharimonadaceae
OTU--488	414471-R24578/1	0.850699	88.3495	466	Bacteria	Unclassified Bacteria	Unclassified Bacteria	Unclassified Bacteria	Unclassified Bacteria	Unclassified Bacteria
OTU--489	503047-R213/1	0.989903	99.5455	440	Bacteria	Firmicutes	Clostridia	Lachnospirales	Lachnospiraceae	[Ruminococcus] gnavus group
OTU--490	414471-R26741/1	0.954978	96.1373	465	Bacteria	Firmicutes	Bacilli	Lactobacillales	Unclassified Lactobacillales	Unclassified Lactobacillales
OTU--491	414386-R9463/1	0.848307	86.6029	444	Bacteria	Firmicutes	Bacilli	Lactobacillales	Streptococcaceae	Streptococcus
OTU--492	505944-R16984/1	0.988867	98.9247	465	Bacteria	Firmicutes	Negativicutes	Veillonellales-Selenomonadales	Selenomonadaceae	Selenomonas
OTU--493	414303-R64/1	0.955206	87.6404	442	Bacteria	Firmicutes	Clostridia	Clostridia vadinBB60 group	Unclassified Clostridia vadinBB60 group	Unclassified Clostridia vadinBB60 group
OTU--494	503055-R23092/1	0.917226	94.0043	467	Bacteria	Proteobacteria	Gammaproteobacteria	Burkholderiales	Neisseriaceae	Neisseria
OTU--495	503311-R27579/1	0.990676	90.4051	467	Bacteria	Firmicutes	Negativicutes	Veillonellales-Selenomonadales	Veillonellaceae	Unclassified Veillonellaceae
OTU--496	503047-R25148/1	0.978424	98.1859	441	Bacteria	Firmicutes	Clostridia	Lachnospirales	Lachnospiraceae	Unclassified Lachnospiraceae
OTU--497	414386-R4351/1	0.986589	95.4348	460	Bacteria	Bacteroidota	Bacteroidia	Bacteroidales	Prevotellaceae	Prevotella
OTU--498	414303-R17884/1	0.956491	96.3441	465	Bacteria	Firmicutes	Negativicutes	Veillonellales-Selenomonadales	Veillonellaceae	Veillonella
OTU--499	414472-R16552/1	0.977022	96.3597	465	Bacteria	Firmicutes	Bacilli	Staphylococcales	Gemellaceae	Gemella
OTU--500	414386-R25737/1	0.95185	94.3478	460	Bacteria	Bacteroidota	Bacteroidia	Bacteroidales	Prevotellaceae	Prevotella
OTU--501	414386-R9172/1	0.979267	87.9828	465	Bacteria	Unclassified Bacteria	Unclassified Bacteria	Unclassified Bacteria	Unclassified Bacteria	Unclassified Bacteria
OTU--502	414006-R705/1	0.525938	41.6667	256	Unclassified	BAD	BAD	BAD	BAD	BAD
OTU--503	414474-R15913/1	0.976103	98.0645	465	Bacteria	Firmicutes	Negativicutes	Veillonellales-Selenomonadales	Selenomonadaceae	Selenomonas
OTU--504	414006-R5545/1	0.554238	35.313	541	Unclassified	BAD	BAD	BAD	BAD	BAD
OTU--505	505467-R531/1	0.98617	95.4853	443	Bacteria	Firmicutes	Clostridia	Oscillospirales	Oscillospiraceae	Unclassified Oscillospiraceae
OTU--506	414303-R3012/1	0.948766	96.7742	465	Bacteria	Firmicutes	Bacilli	Lactobacillales	Streptococcaceae	Streptococcus
OTU--507	414290-R75/1	0.984762	99.095	442	Bacteria	Firmicutes	Clostridia	Peptostreptococcales-Tissierellales	Anaerovoracaceae	Unclassified Anaerovoracaceae
OTU--508	414471-R18378/1	0.990039	99.3478	460	Bacteria	Bacteroidota	Bacteroidia	Flavobacteriales	Flavobacteriaceae	Myroides
OTU--509	503942-R21567/1	0.990059	93.75	461	Bacteria	Bacteroidota	Bacteroidia	Bacteroidales	Prevotellaceae	Prevotella
OTU--510	505331-R11551/1	0.969625	90.5579	466	Bacteria	Spirochaetota	Spirochaetia	Spirochaetales	Spirochaetaceae	Treponema
OTU--511	414477-R12348/1	0.964477	97.4026	462	Bacteria	Bacteroidota	Bacteroidia	Flavobacteriales	Flavobacteriaceae	Capnocytophaga
OTU--512	505648-R25486/1	0.979698	85.4701	467	Bacteria	Bacteroidota	Bacteroidia	Bacteroidales	Porphyromonadaceae	Porphyromonas
OTU--513	414303-R2834/1	0.91824	94.6467	465	Bacteria	Proteobacteria	Gammaproteobacteria	Pasteurellales	Pasteurellaceae	Haemophilus
OTU--514	414386-R5818/1	0.903771	93.7634	465	Bacteria	Firmicutes	Bacilli	Lactobacillales	Streptococcaceae	Streptococcus
OTU--515	503980-R14552/1	0.975097	97.4304	467	Bacteria	Firmicutes	Bacilli	Bacillales	Bacillaceae	Bacillus
OTU--516	503035-R1372/1	0.976838	96.7742	465	Bacteria	Firmicutes	Negativicutes	Veillonellales-Selenomonadales	Selenomonadaceae	Selenomonas
OTU--517	414503-R3057/1	0.468907	47.5827	362	Unclassified	BAD	BAD	BAD	BAD	BAD
OTU--518	503047-R373/1	0.983285	98.4091	440	Bacteria	Firmicutes	Clostridia	Lachnospirales	Lachnospiraceae	Unclassified Lachnospiraceae
OTU--519	414386-R26032/1	0.957973	96.3519	466	Bacteria	Firmicutes	Bacilli	Staphylococcales	Gemellaceae	Gemella
OTU--520	414472-R71/1	0.845293	87.152	464	Bacteria	Firmicutes	Bacilli	Lactobacillales	Streptococcaceae	Streptococcus
OTU--521	414303-R3678/1	0.902035	90.4051	465	Bacteria	Firmicutes	Bacilli	Lactobacillales	Streptococcaceae	Streptococcus
OTU--522	503046-R6889/1	0.985839	96.1373	465	Bacteria	Firmicutes	Bacilli	Staphylococcales	Gemellaceae	Gemella
OTU--523	414471-R15144/1	0.872995	87.5269	444	Bacteria	Firmicutes	Bacilli	Lactobacillales	Streptococcaceae	Streptococcus
OTU--524	414304-R17391/1	0.973038	97.0588	442	Bacteria	Patescibacteria	Saccharimonadia	Saccharimonadales	Saccharimonadaceae	Candidatus Saccharimonas
OTU--525	414006-R23835/1	0.46362	38.4615	376	Unclassified	BAD	BAD	BAD	BAD	BAD
OTU--526	414503-R151/1	0.52797	37.6022	307	Unclassified	BAD	BAD	BAD	BAD	BAD
OTU--527	505944-R11207/1	0.479516	49.8141	257	Unclassified	BAD	BAD	BAD	BAD	BAD
OTU--528	503845-R1475/1	0.989505	99.5455	440	Bacteria	Firmicutes	Clostridia	Oscillospirales	Ruminococcaceae	[Eubacterium] siraeum group
OTU--529	416055-R22646/1	0.981666	94.3478	460	Bacteria	Bacteroidota	Bacteroidia	Bacteroidales	Prevotellaceae	Prevotella
OTU--530	503047-R1394/1	0.983832	97.6139	460	Bacteria	Bacteroidota	Bacteroidia	Bacteroidales	Rikenellaceae	Alistipes
OTU--531	503047-R34/1	0.833952	86.6953	466	Bacteria	Firmicutes	Clostridia	Lachnospirales	Lachnospiraceae	Unclassified Lachnospiraceae
OTU--532	503035-R1547/1	0.977464	97.1739	460	Bacteria	Bacteroidota	Bacteroidia	Flavobacteriales	Flavobacteriaceae	Capnocytophaga
OTU--533	414471-R3584/1	0.872731	88.6021	445	Bacteria	Firmicutes	Bacilli	Lactobacillales	Carnobacteriaceae	Unclassified Carnobacteriaceae
OTU--534	414386-R24346/1	0.990047	91.453	466	Bacteria	Firmicutes	Bacilli	Staphylococcales	Gemellaceae	Gemella
OTU--535	414006-R177/1	0.984298	97.9452	438	Bacteria	Firmicutes	Clostridia	Peptostreptococcales-Tissierellales	Anaerococcus	Unclassified Anaerococcus
OTU--536	414472-R12565/1	0.990153	96.7391	460	Bacteria	Bacteroidota	Bacteroidia	Bacteroidales	Prevotellaceae	Prevotella
OTU--537	414472-R22897/1	0.986039	93.8998	459	Bacteria	Bacteroidota	Bacteroidia	Bacteroidales	Prevotellaceae	Alloprevotella
OTU--538	414386-R6458/1	0.98922	86.7679	444	Bacteria	Bacteroidota	Bacteroidia	Bacteroidales	Prevotellaceae	Prevotella
OTU--539	414303-R6097/1	0.984607	98.6395	440	Bacteria	Firmicutes	Clostridia	Peptostreptococcales-Tissierellales	W5053	Unclassified W5053
OTU--540	505545-R15007/1	0.980677	98.2833	465	Bacteria	Proteobacteria	Gammaproteobacteria	Pasteurellales	Pasteurellaceae	Unclassified Pasteurellaceae
OTU--541	414006-R20187/1	0.477074	50.1629	290	Unclassified	BAD	BAD	BAD	BAD	BAD
OTU--542	414289-R617/1	0.986057	97.6087	460	Bacteria	Bacteroidota	Bacteroidia	Flavobacteriales	Flavobacteriaceae	Flavobacterium
OTU--543	414006-R983/1	0.990681	99.5699	465	Bacteria	Proteobacteria	Gammaproteobacteria	Pseudomonadales	Pseudomonadaceae	Pseudomonas
OTU--544	414477-R32525/1	0.982907	89.6996	466	Bacteria	Firmicutes	Bacilli	Lactobacillales	Streptococcaceae	Streptococcus
OTU--545	416026-R4895/1	0.983785	96.9957	465	Bacteria	Firmicutes	Negativicutes	Veillonellales-Selenomonadales	Veillonellaceae	Unclassified Veillonellaceae
OTU--546	414454-R1080/1	0.993623	95.9315	465	Bacteria	Firmicutes	Bacilli	Lactobacillales	Aerococcaceae	Facklamia
OTU--547	414303-R2824/1	0.959397	96.5591	465	Bacteria	Proteobacteria	Gammaproteobacteria	Burkholderiales	Neisseriaceae	Neisseria
OTU--548	414006-R2649/1	0.353486	47.9905	358	Unclassified	BAD	BAD	BAD	BAD	BAD
OTU--549	503035-R3931/1	0.980762	97.9638	442	Bacteria	Firmicutes	Clostridia	Peptostreptococcales-Tissierellales	Anaerovoracaceae	Amnipila
OTU--550	414006-R10953/1	0.535866	36.0377	465	Unclassified	BAD	BAD	BAD	BAD	BAD
OTU--551	414503-R4734/1	0.419513	43.6807	415	Unclassified	BAD	BAD	BAD	BAD	BAD
OTU--552	414386-R2131/1	0.927866	93.913	460	Bacteria	Bacteroidota	Bacteroidia	Bacteroidales	Prevotellaceae	Prevotella
OTU--553	414006-R31121/1	0.466116	45.7143	269	Unclassified	BAD	BAD	BAD	BAD	BAD
OTU--554	414472-R6063/1	0.975321	96.3124	461	Bacteria	Bacteroidota	Bacteroidia	Bacteroidales	Porphyromonadaceae	Porphyromonas
OTU--555	414303-R25063/1	0.984676	96.861	446	Bacteria	Actinobacteriota	Actinobacteria	Micrococcales	Micrococcaceae	Rothia
OTU--556	414386-R22268/1	0.983406	96.5293	460	Bacteria	Bacteroidota	Bacteroidia	Bacteroidales	Prevotellaceae	Prevotella
OTU--557	414290-R278/1	0.985682	97.397	459	Bacteria	Bacteroidota	Bacteroidia	Bacteroidales	Marinifilaceae	Odoribacter
OTU--558	414471-R10834/1	0.940941	91.048	445	Bacteria	Actinobacteriota	Actinobacteria	Unclassified Actinobacteria	Unclassified Actinobacteria	Unclassified Actinobacteria
OTU--559	414474-R16322/1	0.960542	95.2381	440	Bacteria	Firmicutes	Clostridia	Lachnospirales	Lachnospiraceae	Lachnoanaerobaculum
OTU--560	414006-R8109/1	0.469322	41.2109	519	Unclassified	BAD	BAD	BAD	BAD	BAD
OTU--561	505204-R728/1	0.982534	98.4946	465	Bacteria	Firmicutes	Negativicutes	Veillonellales-Selenomonadales	Selenomonadaceae	Selenomonas
OTU--562	503165-R17773/1	0.987349	98.9247	465	Bacteria	Proteobacteria	Gammaproteobacteria	Burkholderiales	Neisseriaceae	Kingella
OTU--563	414006-R6485/1	0.455048	43.7158	319	Unclassified	BAD	BAD	BAD	BAD	BAD
OTU--564	414471-R21602/1	0.978904	83.94	466	Bacteria	Bacteroidota	Bacteroidia	Bacteroidales	Prevotellaceae	Unclassified Prevotellaceae
OTU--565	414472-R19183/1	0.990424	86.2366	465	Bacteria	Fusobacteriota	Fusobacteriia	Fusobacteriales	Fusobacteriaceae	Fusobacterium
OTU--566	414290-R171/1	0.989977	99.5595	454	Bacteria	Firmicutes	Clostridia	Lachnospirales	Lachnospiraceae	Butyrivibrio
OTU--567	414303-R152/1	0.982407	86.4807	465	Bacteria	Unclassified Bacteria	Unclassified Bacteria	Unclassified Bacteria	Unclassified Bacteria	Unclassified Bacteria
OTU--568	414472-R1078/1	0.965453	96.5217	460	Bacteria	Bacteroidota	Bacteroidia	Bacteroidales	Porphyromonadaceae	Porphyromonas
OTU--569	414477-R31442/1	0.993108	97.7273	440	Bacteria	Firmicutes	Clostridia	Peptostreptococcales-Tissierellales	Anaerovoracaceae	[Eubacterium] nodatum group
OTU--570	503047-R348/1	0.983136	94.1304	460	Bacteria	Bacteroidota	Bacteroidia	Bacteroidales	Unclassified Bacteroidales	Unclassified Bacteroidales
OTU--571	414303-R2806/1	0.920868	93.4783	460	Bacteria	Bacteroidota	Bacteroidia	Bacteroidales	Prevotellaceae	Prevotella
OTU--572	414471-R18144/1	0.952282	96.3441	465	Bacteria	Firmicutes	Bacilli	Lactobacillales	Streptococcaceae	Streptococcus
OTU--573	414289-R4826/1	0.990887	89.8649	444	Bacteria	Patescibacteria	Parcubacteria	Candidatus Nomurabacteria	Unclassified Candidatus Nomurabacteria	Unclassified Candidatus Nomurabacteria
OTU--574	414386-R5062/1	0.990161	95.0108	460	Bacteria	Bacteroidota	Bacteroidia	Bacteroidales	Prevotellaceae	Prevotella
OTU--575	414472-R3230/1	0.909338	91.828	444	Bacteria	Firmicutes	Negativicutes	Veillonellales-Selenomonadales	Veillonellaceae	Veillonella
OTU--576	414477-R5646/1	0.983938	95.9459	443	Bacteria	Fusobacteriota	Fusobacteriia	Fusobacteriales	Fusobacteriaceae	Fusobacterium
OTU--577	503039-R2963/1	0.904092	83.7953	465	Bacteria	Firmicutes	Bacilli	Acholeplasmatales	Acholeplasmataceae	Acholeplasma
OTU--578	414006-R2287/1	0.398314	45.0943	463	Unclassified	BAD	BAD	BAD	BAD	BAD
OTU--579	414006-R20564/1	0.323342	50.1104	411	Unclassified	BAD	BAD	BAD	BAD	BAD
OTU--580	414290-R442/1	0.990351	99.1323	460	Bacteria	Bacteroidota	Bacteroidia	Bacteroidales	Bacteroidaceae	Bacteroides
OTU--581	414477-R2212/1	0.985403	97.2912	443	Bacteria	Fusobacteriota	Fusobacteriia	Fusobacteriales	Fusobacteriaceae	Fusobacterium
OTU--582	503002-R3406/1	0.990191	96.7462	460	Bacteria	Bacteroidota	Bacteroidia	Bacteroidales	Bacteroidaceae	Bacteroides
OTU--583	414006-R3388/1	0.983249	99.1031	446	Bacteria	Actinobacteriota	Actinobacteria	Corynebacteriales	Corynebacteriaceae	Corynebacterium
OTU--584	414503-R3251/1	0.427029	45.6186	346	Unclassified	BAD	BAD	BAD	BAD	BAD
OTU--585	414503-R8970/1	0.424066	47.0862	360	Unclassified	BAD	BAD	BAD	BAD	BAD
OTU--586	414006-R1189/1	0.976623	97.9911	447	Bacteria	Actinobacteriota	Actinobacteria	Corynebacteriales	Corynebacteriaceae	Corynebacterium
OTU--587	416027-R28669/1	0.933208	95.1542	469	Bacteria	Firmicutes	Negativicutes	Veillonellales-Selenomonadales	Veillonellaceae	Veillonella
OTU--588	414386-R20189/1	0.983988	83.6956	459	Bacteria	Bacteroidota	Bacteroidia	Bacteroidales	Prevotellaceae	Prevotella
OTU--589	414290-R14173/1	0.912593	91.2017	465	Bacteria	Proteobacteria	Gammaproteobacteria	Pasteurellales	Pasteurellaceae	Haemophilus
OTU--590	416026-R1547/1	0.980061	96.5217	460	Bacteria	Bacteroidota	Bacteroidia	Bacteroidales	Prevotellaceae	Prevotella
OTU--591	503035-R20435/1	0.977851	96.8397	443	Bacteria	Patescibacteria	Saccharimonadia	Saccharimonadales	Unclassified Saccharimonadales	Unclassified Saccharimonadales
OTU--592	414471-R2785/1	0.964065	96.3441	465	Bacteria	Firmicutes	Negativicutes	Veillonellales-Selenomonadales	Veillonellaceae	Veillonella
OTU--593	414503-R153/1	0.407042	45.1737	428	Unclassified	BAD	BAD	BAD	BAD	BAD
OTU--594	505613-R15726/1	0.983503	87.5536	466	Bacteria	Unclassified Bacteria	Unclassified Bacteria	Unclassified Bacteria	Unclassified Bacteria	Unclassified Bacteria
OTU--595	414289-R5041/1	0.978208	85.8427	445	Bacteria	Patescibacteria	Parcubacteria	Unclassified Parcubacteria	Unclassified Parcubacteria	Unclassified Parcubacteria
OTU--596	414386-R29484/1	0.989839	87.5536	466	Bacteria	Firmicutes	Bacilli	Lactobacillales	Streptococcaceae	Streptococcus
OTU--597	503047-R12847/1	0.980365	98.7013	461	Bacteria	Bacteroidota	Bacteroidia	Bacteroidales	Bacteroidaceae	Bacteroides
OTU--598	414472-R27225/1	0.952425	95.6989	465	Bacteria	Firmicutes	Negativicutes	Veillonellales-Selenomonadales	Veillonellaceae	Veillonella
OTU--599	414006-R6672/1	0.545659	40.3509	423	Unclassified	BAD	BAD	BAD	BAD	BAD
OTU--600	416027-R13777/1	0.946901	96.3441	465	Bacteria	Firmicutes	Bacilli	Lactobacillales	Streptococcaceae	Streptococcus
OTU--601	414386-R560/1	0.990303	86.036	443	Bacteria	Firmicutes	Negativicutes	Veillonellales-Selenomonadales	Veillonellaceae	Veillonella
OTU--602	414474-R14327/1	0.982312	85.8672	466	Bacteria	Bacteroidota	Bacteroidia	Bacteroidales	Prevotellaceae	Prevotella
OTU--603	414386-R1327/1	0.987051	99.1416	466	Bacteria	Spirochaetota	Spirochaetia	Spirochaetales	Spirochaetaceae	Treponema
OTU--604	414472-R6925/1	0.935494	91.4842	465	Bacteria	Proteobacteria	Gammaproteobacteria	Burkholderiales	Neisseriaceae	Neisseria
OTU--605	414471-R30208/1	0.986371	93.0435	460	Bacteria	Bacteroidota	Bacteroidia	Bacteroidales	Prevotellaceae	Prevotella
OTU--606	414471-R6028/1	0.924958	91.939	459	Bacteria	Actinobacteriota	Actinobacteria	Micrococcales	Micrococcaceae	Rothia
OTU--607	414471-R11363/1	0.865545	88.8889	466	Bacteria	Proteobacteria	Gammaproteobacteria	Pasteurellales	Pasteurellaceae	Haemophilus
OTU--608	414386-R22069/1	0.981177	83.9056	466	Bacteria	Firmicutes	Bacilli	Lactobacillales	Streptococcaceae	Streptococcus
OTU--609	503845-R344/1	0.988688	94.7727	439	Bacteria	Firmicutes	Clostridia	Peptostreptococcales-Tissierellales	Anaerovoracaceae	Family XIII AD3011 group
OTU--610	414289-R1304/1	0.983889	99.1416	466	Bacteria	Proteobacteria	Gammaproteobacteria	Pseudomonadales	Moraxellaceae	Acinetobacter
OTU--611	416026-R12747/1	0.986087	94.3723	461	Bacteria	Bacteroidota	Bacteroidia	Bacteroidales	Prevotellaceae	Prevotella
OTU--612	414006-R16113/1	0.992527	99.1398	465	Bacteria	Firmicutes	Negativicutes	Veillonellales-Selenomonadales	Selenomonadaceae	Selenomonas
OTU--613	505946-R526/1	0.990118	99.3289	447	Bacteria	Actinobacteriota	Actinobacteria	Bifidobacteriales	Bifidobacteriaceae	Bifidobacterium
OTU--614	414472-R14907/1	0.825649	88.6752	466	Bacteria	Firmicutes	Bacilli	Lactobacillales	Streptococcaceae	Streptococcus
OTU--615	414386-R11054/1	0.959167	96.7742	465	Bacteria	Firmicutes	Negativicutes	Veillonellales-Selenomonadales	Veillonellaceae	Veillonella
OTU--616	414471-R12902/1	0.980586	96.3362	464	Bacteria	Firmicutes	Bacilli	Lactobacillales	Unclassified Lactobacillales	Unclassified Lactobacillales
OTU--617	414503-R4463/1	0.408997	51.6245	266	Unclassified	BAD	BAD	BAD	BAD	BAD
OTU--618	414006-R4332/1	0.506836	45.8182	251	Unclassified	BAD	BAD	BAD	BAD	BAD
OTU--619	502978-R13389/1	0.986268	98.8839	447	Bacteria	Actinobacteriota	Actinobacteria	Bifidobacteriales	Bifidobacteriaceae	Unclassified Bifidobacteriaceae
OTU--620	414477-R11853/1	0.986012	99.3478	460	Bacteria	Bacteroidota	Bacteroidia	Bacteroidales	Rikenellaceae	Rikenellaceae RC9 gut group
OTU--621	505544-R21925/1	0.968128	97.7778	465	Bacteria	Firmicutes	Negativicutes	Veillonellales-Selenomonadales	Veillonellaceae	Veillonella
OTU--622	414472-R3497/1	0.944408	81.5909	439	Bacteria	Patescibacteria	Gracilibacteria	Unclassified Gracilibacteria	Unclassified Gracilibacteria	Unclassified Gracilibacteria
OTU--623	414471-R21898/1	0.985959	84.1202	466	Bacteria	Firmicutes	Bacilli	Lactobacillales	Streptococcaceae	Unclassified Streptococcaceae
OTU--624	414006-R6135/1	0.516626	38.8704	441	Unclassified	BAD	BAD	BAD	BAD	BAD
OTU--625	414289-R150/1	0.989808	94.6467	464	Bacteria	Verrucomicrobiota	Verrucomicrobiae	Verrucomicrobiales	Verrucomicrobiaceae	Prosthecobacter
OTU--626	414472-R8044/1	0.890743	90.7923	467	Bacteria	Actinobacteriota	Actinobacteria	Micrococcales	Micrococcaceae	Rothia
OTU--627	414006-R18154/1	0.519767	44.9074	395	Unclassified	BAD	BAD	BAD	BAD	BAD
OTU--628	414386-R5657/1	0.978818	86.0215	465	Bacteria	Unclassified Bacteria	Unclassified Bacteria	Unclassified Bacteria	Unclassified Bacteria	Unclassified Bacteria
OTU--629	414386-R21205/1	0.9861	94.3355	459	Bacteria	Bacteroidota	Bacteroidia	Bacteroidales	Prevotellaceae	Alloprevotella
OTU--630	414290-R1025/1	0.989851	98.8713	442	Bacteria	Firmicutes	Clostridia	Eubacteriales	Eubacteriaceae	Pseudoramibacter
OTU--631	414289-R374/1	0.959672	94.3478	460	Bacteria	Bacteroidota	Bacteroidia	Flavobacteriales	Weeksellaceae	Bergeyella
OTU--632	414304-R15175/1	0.990313	99.3478	460	Bacteria	Bacteroidota	Bacteroidia	Flavobacteriales	Flavobacteriaceae	Capnocytophaga
OTU--633	414472-R5444/1	0.844391	86.0215	442	Bacteria	Firmicutes	Negativicutes	Veillonellales-Selenomonadales	Veillonellaceae	Veillonella
OTU--634	414386-R4372/1	0.993487	94.5652	460	Bacteria	Bacteroidota	Bacteroidia	Bacteroidales	Prevotellaceae	Prevotella
OTU--635	503053-R10296/1	0.97876	96.129	465	Bacteria	Firmicutes	Bacilli	Lactobacillales	Streptococcaceae	Streptococcus
OTU--636	416055-R3076/1	0.985065	95.2381	461	Bacteria	Actinobacteriota	Actinobacteria	Actinomycetales	Actinomycetaceae	Actinomyces
OTU--637	414477-R33095/1	0.970087	94.0909	440	Bacteria	Firmicutes	Clostridia	Lachnospirales	Lachnospiraceae	Unclassified Lachnospiraceae
OTU--638	414386-R18278/1	0.955411	88.5033	460	Bacteria	Bacteroidota	Bacteroidia	Bacteroidales	Prevotellaceae	Prevotella
OTU--639	414303-R20758/1	0.982884	89.2473	465	Bacteria	Firmicutes	Bacilli	Lactobacillales	Streptococcaceae	Streptococcus
OTU--640	414386-R15355/1	0.989256	97.6344	465	Bacteria	Firmicutes	Bacilli	Lactobacillales	Streptococcaceae	Streptococcus
OTU--641	414472-R697/1	0.857981	89.9142	466	Bacteria	Proteobacteria	Gammaproteobacteria	Burkholderiales	Neisseriaceae	Neisseria
OTU--642	503413-R282/1	0.980388	98.913	460	Bacteria	Bacteroidota	Bacteroidia	Flavobacteriales	Weeksellaceae	Chryseobacterium
OTU--643	503047-R1422/1	0.993348	99.7727	440	Bacteria	Firmicutes	Clostridia	Lachnospirales	Lachnospiraceae	Unclassified Lachnospiraceae
OTU--644	503047-R1558/1	0.986256	99.3182	440	Bacteria	Firmicutes	Clostridia	Lachnospirales	Lachnospiraceae	[Eubacterium] ventriosum group
OTU--645	414303-R20483/1	0.972349	95	440	Bacteria	Firmicutes	Clostridia	Lachnospirales	Lachnospiraceae	Unclassified Lachnospiraceae
OTU--646	414471-R14884/1	0.976218	90.1709	466	Bacteria	Firmicutes	Bacilli	Staphylococcales	Gemellaceae	Gemella
OTU--647	416026-R7010/1	0.98682	97.8261	460	Bacteria	Bacteroidota	Bacteroidia	Bacteroidales	Prevotellaceae	Prevotella
OTU--648	414454-R740/1	0.98693	98.7124	465	Bacteria	Firmicutes	Bacilli	Lactobacillales	Aerococcaceae	Aerococcus
OTU--649	414006-R9574/1	0.460243	42.6471	471	Unclassified	BAD	BAD	BAD	BAD	BAD
OTU--650	414386-R7914/1	0.951069	96.9893	465	Bacteria	Firmicutes	Negativicutes	Veillonellales-Selenomonadales	Veillonellaceae	Veillonella
OTU--651	414472-R12048/1	0.990099	96.9565	460	Bacteria	Bacteroidota	Bacteroidia	Bacteroidales	Prevotellaceae	Prevotella
OTU--652	416026-R11588/1	0.96634	96.7742	465	Bacteria	Firmicutes	Bacilli	Lactobacillales	Streptococcaceae	Streptococcus
OTU--653	414451-R17066/1	0.984201	99.1398	465	Bacteria	Proteobacteria	Gammaproteobacteria	Enterobacterales	Erwiniaceae	Pantoea
OTU--654	414472-R864/1	0.986215	92.1739	460	Bacteria	Bacteroidota	Bacteroidia	Bacteroidales	Porphyromonadaceae	Porphyromonas
OTU--655	416027-R9621/1	0.977382	98.0645	465	Bacteria	Firmicutes	Negativicutes	Veillonellales-Selenomonadales	Veillonellaceae	Veillonella
OTU--656	414304-R28517/1	0.970609	85.2495	461	Bacteria	Unclassified Bacteria	Unclassified Bacteria	Unclassified Bacteria	Unclassified Bacteria	Unclassified Bacteria
OTU--657	414477-R5633/1	0.892745	91.2206	464	Bacteria	Firmicutes	Bacilli	Lactobacillales	Unclassified Lactobacillales	Unclassified Lactobacillales
OTU--658	416026-R28463/1	0.84049	85.5626	444	Bacteria	Firmicutes	Bacilli	Lactobacillales	Streptococcaceae	Unclassified Streptococcaceae
OTU--659	505771-R544/1	0.979678	96.5986	439	Bacteria	Firmicutes	Clostridia	Peptostreptococcales-Tissierellales	Clostridiales_Incertae Sedis XI	Parvimonas
OTU--660	414454-R3244/1	0.990112	99.5516	446	Bacteria	Actinobacteriota	Actinobacteria	Corynebacteriales	Corynebacteriaceae	Corynebacterium
OTU--661	414474-R204/1	0.985703	86.1472	458	Bacteria	Bacteroidota	Bacteroidia	Bacteroidales	Prevotellaceae	Prevotella
OTU--662	416026-R15452/1	0.819155	85.8156	460	Bacteria	Firmicutes	Bacilli	Lactobacillales	Streptococcaceae	Streptococcus
OTU--663	414386-R8142/1	0.983323	96.3519	466	Bacteria	Firmicutes	Negativicutes	Veillonellales-Selenomonadales	Veillonellaceae	Unclassified Veillonellaceae
OTU--664	416026-R1979/1	0.874413	89.9142	465	Bacteria	Firmicutes	Bacilli	Lactobacillales	Streptococcaceae	Streptococcus
OTU--665	414006-R112/1	0.979682	98.9224	464	Bacteria	Proteobacteria	Gammaproteobacteria	Cardiobacteriales	Cardiobacteriaceae	Cardiobacterium
OTU--666	414472-R8220/1	0.82868	85.8156	457	Bacteria	Firmicutes	Bacilli	Lactobacillales	Streptococcaceae	Streptococcus
OTU--667	416026-R8994/1	0.957435	97.2789	441	Bacteria	Firmicutes	Clostridia	Lachnospirales	Lachnospiraceae	Lachnoanaerobaculum
OTU--668	414386-R4695/1	0.990136	95.2278	460	Bacteria	Bacteroidota	Bacteroidia	Bacteroidales	Prevotellaceae	Prevotella
OTU--669	414386-R9576/1	0.986764	97.3913	460	Bacteria	Bacteroidota	Bacteroidia	Bacteroidales	Prevotellaceae	Prevotella
OTU--670	503035-R23466/1	0.935852	90.812	466	Bacteria	Firmicutes	Bacilli	Unclassified Bacilli	Unclassified Bacilli	Unclassified Bacilli
OTU--671	414474-R172/1	0.970002	97.6035	459	Bacteria	Bacteroidota	Bacteroidia	Bacteroidales	Prevotellaceae	Alloprevotella
OTU--672	414474-R9727/1	0.961884	95.9276	440	Bacteria	Firmicutes	Clostridia	Lachnospirales	Lachnospiraceae	Lachnoanaerobaculum
OTU--673	414472-R2014/1	0.894593	89.8925	464	Bacteria	Firmicutes	Negativicutes	Veillonellales-Selenomonadales	Veillonellaceae	Veillonella
OTU--674	414386-R1369/1	0.937136	93.4783	460	Bacteria	Bacteroidota	Bacteroidia	Bacteroidales	Prevotellaceae	Prevotella
OTU--675	503055-R19897/1	0.827577	86.758	443	Bacteria	Firmicutes	Bacilli	Lactobacillales	Streptococcaceae	Streptococcus
OTU--676	503149-R3145/1	0.972824	93.0283	459	Bacteria	Bacteroidota	Bacteroidia	Bacteroidales	Prevotellaceae	Alloprevotella
OTU--677	414304-R15786/1	0.986079	99.3478	460	Bacteria	Bacteroidota	Bacteroidia	Bacteroidales	Rikenellaceae	Rikenellaceae RC9 gut group
OTU--678	503047-R987/1	0.990144	94.577	460	Bacteria	Bacteroidota	Bacteroidia	Bacteroidales	Bacteroidaceae	Bacteroides
OTU--679	414006-R2793/1	0.474193	47.9021	276	Unclassified	BAD	BAD	BAD	BAD	BAD
OTU--680	414006-R459/1	0.461028	44.6746	439	Unclassified	BAD	BAD	BAD	BAD	BAD
OTU--681	414472-R24833/1	0.986511	89.2704	466	Bacteria	Firmicutes	Unclassified Firmicutes	Unclassified Firmicutes	Unclassified Firmicutes	Unclassified Firmicutes
OTU--682	414472-R5025/1	0.978169	96.7391	460	Bacteria	Bacteroidota	Bacteroidia	Bacteroidales	Porphyromonadaceae	Porphyromonas
OTU--683	414006-R10656/1	0.425938	45.8259	511	Unclassified	BAD	BAD	BAD	BAD	BAD
OTU--684	414471-R6274/1	0.938729	95.6989	465	Bacteria	Proteobacteria	Gammaproteobacteria	Pasteurellales	Pasteurellaceae	Haemophilus
OTU--685	414471-R21305/1	0.964893	97.4713	465	Bacteria	Firmicutes	Bacilli	Lactobacillales	Streptococcaceae	Streptococcus
OTU--686	414503-R31228/1	0.548126	33.3333	318	Unclassified	BAD	BAD	BAD	BAD	BAD
OTU--687	416026-R20132/1	0.842338	87.7419	444	Bacteria	Firmicutes	Bacilli	Lactobacillales	Streptococcaceae	Streptococcus
OTU--688	414474-R14789/1	0.984496	96.732	459	Bacteria	Bacteroidota	Bacteroidia	Bacteroidales	Prevotellaceae	Alloprevotella
OTU--689	414503-R29363/1	0.492456	43.5897	374	Unclassified	BAD	BAD	BAD	BAD	BAD
OTU--690	414472-R21500/1	0.989849	95.4348	460	Bacteria	Bacteroidota	Bacteroidia	Bacteroidales	Prevotellaceae	Prevotella
OTU--691	414472-R16151/1	0.990021	88.651	467	Bacteria	Firmicutes	Negativicutes	Veillonellales-Selenomonadales	Veillonellaceae	Veillonella
OTU--692	503782-R482/1	0.989277	97.8495	465	Bacteria	Firmicutes	Negativicutes	Veillonellales-Selenomonadales	Selenomonadaceae	Unclassified Selenomonadaceae
OTU--693	503980-R13488/1	0.484048	46.3636	310	Unclassified	BAD	BAD	BAD	BAD	BAD
OTU--694	414304-R10922/1	0.989954	99.5652	460	Bacteria	Bacteroidota	Bacteroidia	Bacteroidales	Prevotellaceae	Prevotella
OTU--695	414477-R1865/1	0.975996	95.5257	443	Bacteria	Fusobacteriota	Fusobacteriia	Fusobacteriales	Leptotrichiaceae	Sneathia
OTU--696	414006-R4052/1	0.410004	46.3127	308	Unclassified	BAD	BAD	BAD	BAD	BAD
OTU--697	414386-R9570/1	0.986406	88.8412	466	Bacteria	Firmicutes	Unclassified Firmicutes	Unclassified Firmicutes	Unclassified Firmicutes	Unclassified Firmicutes
OTU--698	414474-R22974/1	0.908724	93.9785	465	Bacteria	Firmicutes	Bacilli	Lactobacillales	Streptococcaceae	Streptococcus
OTU--699	505946-R24505/1	0.980342	97.9911	447	Bacteria	Actinobacteriota	Actinobacteria	Propionibacteriales	Propionibacteriaceae	Cutibacterium
OTU--700	416026-R12109/1	0.990133	95.4447	460	Bacteria	Bacteroidota	Bacteroidia	Bacteroidales	Prevotellaceae	Prevotella
OTU--701	414477-R2788/1	0.94907	96.9957	465	Bacteria	Firmicutes	Bacilli	Lactobacillales	Streptococcaceae	Streptococcus
OTU--702	414006-R20250/1	0.558711	41.4317	418	Unclassified	BAD	BAD	BAD	BAD	BAD
OTU--703	503980-R24059/1	0.413234	45.6376	393	Unclassified	BAD	BAD	BAD	BAD	BAD
OTU--704	503035-R13603/1	0.986575	98.9154	460	Bacteria	Bacteroidota	Bacteroidia	Bacteroidales	Prevotellaceae	Prevotella
OTU--705	416055-R21873/1	0.993403	96.087	460	Bacteria	Bacteroidota	Bacteroidia	Bacteroidales	Prevotellaceae	Prevotella
OTU--706	416026-R8239/1	0.949477	96.3441	465	Bacteria	Firmicutes	Negativicutes	Veillonellales-Selenomonadales	Veillonellaceae	Veillonella
OTU--707	414289-R399/1	0.955091	88.6021	465	Bacteria	Verrucomicrobiota	Chlamydiae	Chlamydiales	cvE6	Unclassified cvE6
OTU--708	503035-R15524/1	0.93507	92.1444	466	Bacteria	Firmicutes	Bacilli	Lactobacillales	Streptococcaceae	Streptococcus
OTU--709	414471-R21248/1	0.939037	95.914	465	Bacteria	Firmicutes	Bacilli	Lactobacillales	Streptococcaceae	Streptococcus
OTU--710	414303-R2547/1	0.983149	97.1739	460	Bacteria	Bacteroidota	Bacteroidia	Bacteroidales	Prevotellaceae	Prevotella
OTU--711	414006-R13039/1	0.490794	37.0107	505	Unclassified	BAD	BAD	BAD	BAD	BAD
OTU--712	503724-R28693/1	0.90975	92.9336	465	Bacteria	Firmicutes	Bacilli	Lactobacillales	Unclassified Lactobacillales	Unclassified Lactobacillales
OTU--713	505613-R5378/1	0.82304	86.1905	445	Bacteria	Firmicutes	Bacilli	Lactobacillales	Streptococcaceae	Streptococcus
OTU--714	414289-R1386/1	0.980401	86.4865	444	Bacteria	Patescibacteria	Parcubacteria	Unclassified Parcubacteria	Unclassified Parcubacteria	Unclassified Parcubacteria
OTU--715	416026-R23078/1	0.98013	97.4138	464	Bacteria	Bacteroidota	Bacteroidia	Bacteroidales	Prevotellaceae	Prevotella
OTU--716	414386-R10435/1	0.942669	95.2915	446	Bacteria	Actinobacteriota	Actinobacteria	Micrococcales	Micrococcaceae	Rothia
OTU--717	414006-R20290/1	0.53954	34.949	311	Unclassified	BAD	BAD	BAD	BAD	BAD
OTU--718	414472-R18516/1	0.957542	96.7811	465	Bacteria	Proteobacteria	Gammaproteobacteria	Pasteurellales	Pasteurellaceae	Haemophilus
OTU--719	414472-R12368/1	0.986517	88.6021	465	Bacteria	Actinobacteriota	Coriobacteriia	Coriobacteriales	Atopobiaceae	Atopobium
OTU--720	414472-R7064/1	0.985863	97.9684	442	Bacteria	Firmicutes	Clostridia	Peptostreptococcales-Tissierellales	Peptostreptococcaceae	[Eubacterium] yurii group
OTU--721	416026-R24830/1	0.987326	88.412	445	Bacteria	Firmicutes	Negativicutes	Veillonellales-Selenomonadales	Veillonellaceae	Veillonella
OTU--722	414006-R27603/1	0.389824	49.5671	416	Unclassified	BAD	BAD	BAD	BAD	BAD
OTU--723	414503-R37079/1	0.429413	46.9388	455	Unclassified	BAD	BAD	BAD	BAD	BAD
OTU--724	503017-R7728/1	0.826338	86.9266	439	Bacteria	Firmicutes	Bacilli	Lactobacillales	Streptococcaceae	Streptococcus
OTU--725	414303-R6007/1	0.937584	94.4086	465	Bacteria	Firmicutes	Bacilli	Lactobacillales	Streptococcaceae	Streptococcus
OTU--726	414471-R1469/1	0.955312	95.8515	458	Bacteria	Actinobacteriota	Actinobacteria	Actinomycetales	Actinomycetaceae	Actinomyces
OTU--727	414477-R1004/1	0.987742	97.973	443	Bacteria	Fusobacteriota	Fusobacteriia	Fusobacteriales	Fusobacteriaceae	Fusobacterium
OTU--728	414303-R4329/1	0.940861	95.279	465	Bacteria	Firmicutes	Bacilli	Lactobacillales	Carnobacteriaceae	Granulicatella
OTU--729	414304-R1858/1	0.975077	83.7607	466	Bacteria	Bacteroidota	Bacteroidia	Bacteroidales	Prevotellaceae	Unclassified Prevotellaceae
OTU--730	503053-R23529/1	0.945248	92.2912	466	Bacteria	Firmicutes	Bacilli	Staphylococcales	Gemellaceae	Gemella
OTU--731	414471-R16768/1	0.90666	89.0792	466	Bacteria	Unclassified Bacteria	Unclassified Bacteria	Unclassified Bacteria	Unclassified Bacteria	Unclassified Bacteria
OTU--732	414289-R2856/1	0.990583	99.5708	466	Bacteria	Firmicutes	Bacilli	Bacillales	Bacillaceae	Unclassified Bacillaceae
OTU--733	414474-R21196/1	0.987751	89.6774	465	Bacteria	Firmicutes	Unclassified Firmicutes	Unclassified Firmicutes	Unclassified Firmicutes	Unclassified Firmicutes
OTU--734	414386-R22674/1	0.917728	94.1936	465	Bacteria	Firmicutes	Negativicutes	Veillonellales-Selenomonadales	Veillonellaceae	Veillonella
OTU--735	414472-R10761/1	0.989797	93.0586	460	Bacteria	Bacteroidota	Bacteroidia	Bacteroidales	Prevotellaceae	Alloprevotella
OTU--736	503053-R22599/1	0.87108	87.42	460	Bacteria	Firmicutes	Bacilli	Lactobacillales	Streptococcaceae	Streptococcus
OTU--737	414386-R11044/1	0.843306	86.1111	459	Bacteria	Firmicutes	Negativicutes	Veillonellales-Selenomonadales	Veillonellaceae	Veillonella
OTU--738	414303-R27662/1	0.982261	84.3683	466	Bacteria	Bacteroidota	Bacteroidia	Bacteroidales	Prevotellaceae	Unclassified Prevotellaceae
OTU--739	503044-R257/1	0.95758	96.3519	465	Bacteria	Firmicutes	Bacilli	Lactobacillales	Streptococcaceae	Streptococcus
OTU--740	414386-R10050/1	0.989529	84.435	466	Bacteria	Bacteroidota	Bacteroidia	Bacteroidales	Prevotellaceae	Prevotella
OTU--741	416026-R11618/1	0.982797	95.5157	445	Bacteria	Actinobacteriota	Coriobacteriia	Coriobacteriales	Atopobiaceae	Unclassified Atopobiaceae
OTU--742	414503-R5872/1	0.441766	44.5183	516	Unclassified	BAD	BAD	BAD	BAD	BAD
OTU--743	414386-R2710/1	0.982242	83.94	466	Bacteria	Bacteroidota	Bacteroidia	Bacteroidales	Prevotellaceae	Prevotella
OTU--744	503044-R1185/1	0.896554	89.485	444	Bacteria	Firmicutes	Bacilli	Lactobacillales	Streptococcaceae	Streptococcus
OTU--745	414289-R571/1	0.925027	79.0541	443	Bacteria	Patescibacteria	Parcubacteria	Unclassified Parcubacteria	Unclassified Parcubacteria	Unclassified Parcubacteria
OTU--746	503407-R352/1	0.986208	99.3228	443	Bacteria	Firmicutes	Clostridia	Oscillospirales	Ruminococcaceae	Ruminococcus
OTU--747	414471-R25132/1	0.954831	97.2043	465	Bacteria	Firmicutes	Bacilli	Lactobacillales	Streptococcaceae	Streptococcus
OTU--748	414006-R4272/1	0.379166	45.0575	416	Unclassified	BAD	BAD	BAD	BAD	BAD
OTU--749	414386-R7598/1	0.980934	95.6522	459	Bacteria	Firmicutes	Bacilli	Erysipelotrichales	Erysipelotrichaceae	Unclassified Erysipelotrichaceae
OTU--750	414006-R1156/1	0.985309	99.1285	459	Bacteria	Actinobacteriota	Actinobacteria	Corynebacteriales	Corynebacteriaceae	Turicella
OTU--751	414386-R14945/1	0.872823	87.8261	445	Bacteria	Bacteroidota	Bacteroidia	Bacteroidales	Prevotellaceae	Prevotella
OTU--752	414006-R991/1	0.990366	99.5708	466	Bacteria	Proteobacteria	Gammaproteobacteria	Pseudomonadales	Moraxellaceae	Unclassified Moraxellaceae
OTU--753	414472-R23726/1	0.985338	96.087	460	Bacteria	Bacteroidota	Bacteroidia	Bacteroidales	Prevotellaceae	Prevotella
OTU--754	414289-R2465/1	0.987759	96.9631	460	Bacteria	Bacteroidota	Bacteroidia	Flavobacteriales	Flavobacteriaceae	Flavobacterium
OTU--755	503808-R90/1	0.9913	91.6667	444	Bacteria	Patescibacteria	Parcubacteria	Candidatus Nomurabacteria	Unclassified Candidatus Nomurabacteria	Unclassified Candidatus Nomurabacteria
OTU--756	414472-R13286/1	0.989319	97.1678	458	Bacteria	Actinobacteriota	Actinobacteria	Actinomycetales	Actinomycetaceae	Actinomyces
OTU--757	414386-R29938/1	0.984633	91.1364	440	Bacteria	Firmicutes	Clostridia	Lachnospirales	Lachnospiraceae	Unclassified Lachnospiraceae
OTU--758	414303-R12715/1	0.964254	97.4194	465	Bacteria	Firmicutes	Bacilli	Lactobacillales	Streptococcaceae	Streptococcus
OTU--759	414472-R9197/1	0.982731	93.913	460	Bacteria	Bacteroidota	Bacteroidia	Bacteroidales	Prevotellaceae	Alloprevotella
OTU--760	414303-R19070/1	0.990087	99.5652	460	Bacteria	Bacteroidota	Bacteroidia	Flavobacteriales	Flavobacteriaceae	Capnocytophaga
OTU--761	505613-R9553/1	0.914961	94.4206	466	Bacteria	Firmicutes	Bacilli	Lactobacillales	Streptococcaceae	Streptococcus
OTU--762	416027-R518/1	0.946313	90.7527	464	Bacteria	Firmicutes	Bacilli	Erysipelotrichales	Erysipelatoclostridiaceae	UCG-004
OTU--763	414471-R22423/1	0.983199	88.3871	465	Bacteria	Firmicutes	Negativicutes	Veillonellales-Selenomonadales	Veillonellaceae	Veillonella
OTU--764	503035-R1055/1	0.987135	97.8495	465	Bacteria	Spirochaetota	Spirochaetia	Spirochaetales	Spirochaetaceae	Treponema
OTU--765	414471-R8770/1	0.832977	87.5895	459	Bacteria	Firmicutes	Bacilli	Lactobacillales	Streptococcaceae	Streptococcus
OTU--766	414006-R25290/1	0.451253	44.8498	401	Unclassified	BAD	BAD	BAD	BAD	BAD
OTU--767	414289-R299/1	0.978034	94.5578	441	Bacteria	Patescibacteria	Saccharimonadia	Saccharimonadales	Unclassified Saccharimonadales	Unclassified Saccharimonadales
OTU--768	416026-R1347/1	0.796453	84.9315	459	Bacteria	Firmicutes	Bacilli	Lactobacillales	Streptococcaceae	Streptococcus
OTU--769	414472-R29234/1	0.989859	90.3434	465	Bacteria	Firmicutes	Bacilli	Erysipelotrichales	Erysipelotrichaceae	Unclassified Erysipelotrichaceae
OTU--770	414477-R701/1	0.958553	97.2043	465	Bacteria	Firmicutes	Bacilli	Lactobacillales	Streptococcaceae	Streptococcus
OTU--771	505172-R26941/1	0.925099	94.4206	466	Bacteria	Firmicutes	Negativicutes	Veillonellales-Selenomonadales	Veillonellaceae	Veillonella
OTU--772	414006-R3866/1	0.387721	44.6502	471	Unclassified	BAD	BAD	BAD	BAD	BAD
OTU--773	414386-R24375/1	0.988526	89.0558	466	Bacteria	Firmicutes	Bacilli	Lactobacillales	Streptococcaceae	Unclassified Streptococcaceae
OTU--774	503053-R6865/1	0.877789	87.6068	440	Bacteria	Firmicutes	Bacilli	Lactobacillales	Streptococcaceae	Streptococcus
OTU--775	414303-R8410/1	0.986655	96.0954	460	Bacteria	Bacteroidota	Bacteroidia	Bacteroidales	Prevotellaceae	Prevotella
OTU--776	505331-R4703/1	0.980621	98.4848	461	Bacteria	Bacteroidota	Bacteroidia	Bacteroidales	Rikenellaceae	Rikenellaceae RC9 gut group
OTU--777	414471-R1322/1	0.912298	93.1478	466	Bacteria	Firmicutes	Bacilli	Unclassified Bacilli	Unclassified Bacilli	Unclassified Bacilli
OTU--778	414472-R14899/1	0.946306	95.6522	460	Bacteria	Bacteroidota	Bacteroidia	Bacteroidales	Prevotellaceae	Prevotella
OTU--779	414386-R2134/1	0.986174	86.2661	465	Bacteria	Fusobacteriota	Fusobacteriia	Fusobacteriales	Fusobacteriaceae	Fusobacterium
OTU--780	414386-R15569/1	0.988175	86.5096	466	Bacteria	Bacteroidota	Bacteroidia	Bacteroidales	Prevotellaceae	Prevotella
OTU--781	503044-R5054/1	0.989525	90.7865	444	Bacteria	Actinobacteriota	Actinobacteria	Micrococcales	Micrococcaceae	Rothia
OTU--782	414472-R10152/1	0.942548	96.5665	465	Bacteria	Firmicutes	Bacilli	Lactobacillales	Streptococcaceae	Streptococcus
OTU--783	414006-R1162/1	0.348491	49.7382	334	Unclassified	BAD	BAD	BAD	BAD	BAD
OTU--784	505875-R14485/1	0.986773	96.5293	460	Bacteria	Bacteroidota	Bacteroidia	Bacteroidales	Prevotellaceae	Prevotella
OTU--785	414474-R5596/1	0.985394	85.0325	444	Bacteria	Bacteroidota	Bacteroidia	Bacteroidales	Prevotellaceae	Prevotella
OTU--786	503047-R641/1	0.836747	87.6087	460	Bacteria	Firmicutes	Clostridia	Oscillospirales	Ruminococcaceae	Faecalibacterium
OTU--787	503035-R28083/1	0.986664	95.4348	460	Bacteria	Bacteroidota	Bacteroidia	Bacteroidales	Prevotellaceae	Prevotella
OTU--788	414471-R4865/1	0.981132	94.3567	443	Bacteria	Fusobacteriota	Fusobacteriia	Fusobacteriales	Leptotrichiaceae	Leptotrichia
OTU--789	414472-R3944/1	0.987964	95.4447	459	Bacteria	Bacteroidota	Bacteroidia	Bacteroidales	Prevotellaceae	Alloprevotella
OTU--790	503149-R20291/1	0.983684	99.1435	467	Bacteria	Firmicutes	Bacilli	Mycoplasmatales	Mycoplasmataceae	Mycoplasma
OTU--791	414386-R17166/1	0.947868	95.914	465	Bacteria	Proteobacteria	Gammaproteobacteria	Burkholderiales	Neisseriaceae	Neisseria
OTU--792	414386-R28500/1	0.945421	96.5591	465	Bacteria	Firmicutes	Bacilli	Lactobacillales	Streptococcaceae	Streptococcus
OTU--793	414303-R16509/1	0.978053	90.9091	460	Bacteria	Actinobacteriota	Coriobacteriia	Coriobacteriales	Atopobiaceae	Atopobium
OTU--794	414006-R1053/1	0.357181	48.4536	262	Unclassified	BAD	BAD	BAD	BAD	BAD
OTU--795	414471-R6197/1	0.980007	98.4816	461	Bacteria	Bacteroidota	Bacteroidia	Flavobacteriales	Flavobacteriaceae	Capnocytophaga
OTU--796	414386-R1275/1	0.935141	96.0954	460	Bacteria	Bacteroidota	Bacteroidia	Bacteroidales	Prevotellaceae	Prevotella
OTU--797	414006-R10341/1	0.408881	46.5565	328	Unclassified	BAD	BAD	BAD	BAD	BAD
OTU--798	414386-R13462/1	0.979545	96.5986	440	Bacteria	Firmicutes	Clostridia	Lachnospirales	Lachnospiraceae	Unclassified Lachnospiraceae
OTU--799	414474-R3529/1	0.992122	95.5157	444	Bacteria	Fusobacteriota	Fusobacteriia	Fusobacteriales	Leptotrichiaceae	Leptotrichia
OTU--800	414303-R1626/1	0.871928	88.9849	461	Bacteria	Bacteroidota	Bacteroidia	Bacteroidales	Prevotellaceae	Prevotella
OTU--801	414386-R9112/1	0.987186	95.4839	465	Bacteria	Firmicutes	Negativicutes	Veillonellales-Selenomonadales	Veillonellaceae	Unclassified Veillonellaceae
OTU--802	503942-R14715/1	0.963558	95.9227	466	Bacteria	Firmicutes	Negativicutes	Veillonellales-Selenomonadales	Veillonellaceae	Veillonella
OTU--803	414386-R24181/1	0.954027	94.7846	440	Bacteria	Firmicutes	Clostridia	Lachnospirales	Lachnospiraceae	Unclassified Lachnospiraceae
OTU--804	414289-R4690/1	0.982259	97.7324	441	Bacteria	Proteobacteria	Alphaproteobacteria	Rhizobiales	A0839	Unclassified A0839
OTU--805	414472-R693/1	0.973865	92.5	440	Bacteria	Patescibacteria	Gracilibacteria	JGI 0000069-P22	Unclassified JGI 0000069-P22	Unclassified JGI 0000069-P22
OTU--806	414386-R27751/1	0.980387	83.4409	444	Bacteria	Bacteroidota	Bacteroidia	Bacteroidales	Prevotellaceae	Prevotella
OTU--807	505648-R16305/1	0.982218	96.7603	461	Bacteria	Bacteroidota	Bacteroidia	Bacteroidales	Prevotellaceae	Prevotella
OTU--808	416026-R11514/1	0.959919	96.5591	465	Bacteria	Firmicutes	Bacilli	Lactobacillales	Streptococcaceae	Streptococcus
OTU--809	414303-R4296/1	0.98547	85	440	Bacteria	Bacteroidota	Bacteroidia	Bacteroidales	Prevotellaceae	Prevotella
OTU--810	503782-R11934/1	0.984702	96.087	459	Bacteria	Bacteroidota	Bacteroidia	Bacteroidales	Prevotellaceae	Alloprevotella
OTU--811	414006-R10091/1	0.432001	43.5798	465	Unclassified	BAD	BAD	BAD	BAD	BAD
OTU--812	503413-R20278/1	0.993388	99.095	441	Bacteria	Firmicutes	Clostridia	Peptostreptococcales-Tissierellales	Anaerovoracaceae	[Eubacterium] nodatum group
OTU--813	414006-R16101/1	0.358372	47.6471	300	Unclassified	BAD	BAD	BAD	BAD	BAD
OTU--814	414303-R9576/1	0.930083	93.7901	466	Bacteria	Firmicutes	Bacilli	Lactobacillales	Streptococcaceae	Streptococcus
OTU--815	414303-R720/1	0.995298	90.3434	466	Bacteria	Firmicutes	Negativicutes	Veillonellales-Selenomonadales	Veillonellaceae	Veillonella
OTU--816	414006-R2206/1	0.993866	99.5708	466	Bacteria	Proteobacteria	Gammaproteobacteria	Pseudomonadales	Moraxellaceae	Acinetobacter
OTU--817	505944-R13232/1	0.9904	99.3562	466	Bacteria	Proteobacteria	Gammaproteobacteria	Burkholderiales	Hydrogenophilaceae	Tepidiphilus
OTU--818	414006-R3864/1	0.545151	46.1538	343	Unclassified	BAD	BAD	BAD	BAD	BAD
OTU--819	414303-R1710/1	0.940485	95.9227	465	Bacteria	Proteobacteria	Gammaproteobacteria	Burkholderiales	Neisseriaceae	Neisseria
OTU--820	416026-R6709/1	0.9896	86.7521	468	Bacteria	Patescibacteria	Saccharimonadia	Saccharimonadales	Saccharimonadaceae	TM7x
OTU--821	414006-R20627/1	0.552234	34.4029	475	Unclassified	BAD	BAD	BAD	BAD	BAD
OTU--822	414303-R28355/1	0.928944	94.6695	466	Bacteria	Firmicutes	Bacilli	Lactobacillales	Carnobacteriaceae	Granulicatella
OTU--823	416026-R19458/1	0.981428	85.0107	466	Bacteria	Bacteroidota	Bacteroidia	Bacteroidales	Prevotellaceae	Unclassified Prevotellaceae
OTU--824	414006-R17842/1	0.512503	30.5509	544	Unclassified	BAD	BAD	BAD	BAD	BAD
OTU--825	414474-R16994/1	0.932306	95.2891	466	Bacteria	Firmicutes	Negativicutes	Veillonellales-Selenomonadales	Veillonellaceae	Veillonella
OTU--826	414471-R9498/1	0.96336	97.4194	465	Bacteria	Firmicutes	Bacilli	Lactobacillales	Streptococcaceae	Streptococcus
OTU--827	414386-R28035/1	0.963484	96.7811	466	Bacteria	Firmicutes	Negativicutes	Veillonellales-Selenomonadales	Veillonellaceae	Unclassified Veillonellaceae
OTU--828	414303-R14262/1	0.985226	87.2017	461	Bacteria	Fusobacteriota	Fusobacteriia	Fusobacteriales	Leptotrichiaceae	Leptotrichia
OTU--829	414386-R2397/1	0.989028	84.3182	440	Bacteria	Bacteroidota	Bacteroidia	Bacteroidales	Prevotellaceae	Prevotella
OTU--830	414006-R12127/1	0.98878	99.3213	442	Bacteria	Firmicutes	Clostridia	Lachnospirales	Lachnospiraceae	Unclassified Lachnospiraceae
OTU--831	414386-R28107/1	0.989749	89.6996	466	Bacteria	Unclassified Bacteria	Unclassified Bacteria	Unclassified Bacteria	Unclassified Bacteria	Unclassified Bacteria
OTU--832	414472-R6963/1	0.951511	96.7742	465	Bacteria	Proteobacteria	Gammaproteobacteria	Burkholderiales	Neisseriaceae	Neisseria
OTU--833	503055-R9071/1	0.975927	85.8974	467	Bacteria	Unclassified Bacteria	Unclassified Bacteria	Unclassified Bacteria	Unclassified Bacteria	Unclassified Bacteria
OTU--834	414474-R24003/1	0.965648	96.5142	458	Bacteria	Actinobacteriota	Actinobacteria	Actinomycetales	Actinomycetaceae	Actinomyces
OTU--835	416055-R17737/1	0.982178	87.0968	457	Bacteria	Firmicutes	Negativicutes	Veillonellales-Selenomonadales	Veillonellaceae	Veillonella
OTU--836	503035-R10132/1	0.983927	93.4978	444	Bacteria	Fusobacteriota	Fusobacteriia	Fusobacteriales	Leptotrichiaceae	Leptotrichia
OTU--837	414006-R1003/1	0.989103	98.9083	457	Bacteria	Actinobacteriota	Actinobacteria	Actinomycetales	Actinomycetaceae	Actinomyces
OTU--838	414303-R9539/1	0.874848	90.9871	466	Bacteria	Actinobacteriota	Actinobacteria	Micrococcales	Micrococcaceae	Rothia
OTU--839	414472-R950/1	0.986057	86.6953	466	Bacteria	Unclassified Bacteria	Unclassified Bacteria	Unclassified Bacteria	Unclassified Bacteria	Unclassified Bacteria
OTU--840	414386-R18266/1	0.983293	96.3043	460	Bacteria	Bacteroidota	Bacteroidia	Bacteroidales	Prevotellaceae	Prevotella
OTU--841	414472-R1432/1	0.933242	92.9185	464	Bacteria	Firmicutes	Negativicutes	Veillonellales-Selenomonadales	Veillonellaceae	Veillonella
OTU--842	414472-R2732/1	0.889988	89.8925	440	Bacteria	Proteobacteria	Gammaproteobacteria	Burkholderiales	Neisseriaceae	Neisseria
OTU--843	414006-R218/1	0.455023	41.6196	477	Unclassified	BAD	BAD	BAD	BAD	BAD
OTU--844	505875-R3004/1	0.986784	97.1739	460	Bacteria	Bacteroidota	Bacteroidia	Bacteroidales	Prevotellaceae	Prevotella
OTU--845	505944-R7399/1	0.963055	97.8261	460	Bacteria	Bacteroidota	Bacteroidia	Bacteroidales	Prevotellaceae	Prevotella
OTU--846	503808-R5402/1	0.969822	97.6344	465	Bacteria	Firmicutes	Negativicutes	Veillonellales-Selenomonadales	Veillonellaceae	Veillonella
OTU--847	505544-R18848/1	0.824424	84.5824	460	Bacteria	Firmicutes	Bacilli	Lactobacillales	Streptococcaceae	Streptococcus
OTU--848	414477-R26045/1	0.845621	86.9266	459	Bacteria	Firmicutes	Bacilli	Lactobacillales	Unclassified Lactobacillales	Unclassified Lactobacillales
OTU--849	414472-R22813/1	0.986277	86.7521	468	Bacteria	Patescibacteria	Saccharimonadia	Saccharimonadales	Saccharimonadaceae	TM7x
OTU--850	503035-R574/1	0.973586	94.8081	442	Bacteria	Firmicutes	Clostridia	Peptostreptococcales-Tissierellales	Peptostreptococcaceae	Unclassified Peptostreptococcaceae
OTU--851	505613-R31946/1	0.981645	95.5357	444	Bacteria	Fusobacteriota	Fusobacteriia	Fusobacteriales	Leptotrichiaceae	Sneathia
OTU--852	414006-R4939/1	0.432506	45.8477	541	Unclassified	BAD	BAD	BAD	BAD	BAD
OTU--853	503046-R2679/1	0.988987	98.9247	465	Bacteria	Firmicutes	Negativicutes	Veillonellales-Selenomonadales	Selenomonadaceae	Unclassified Selenomonadaceae
OTU--854	414386-R54/1	0.982648	90.0648	459	Bacteria	Bacteroidota	Bacteroidia	Bacteroidales	Prevotellaceae	Alloprevotella
OTU--855	414477-R21246/1	0.964004	94.5455	440	Bacteria	Firmicutes	Clostridia	Lachnospirales	Lachnospiraceae	Unclassified Lachnospiraceae
OTU--856	414386-R952/1	0.900437	91.1828	444	Bacteria	Firmicutes	Negativicutes	Veillonellales-Selenomonadales	Veillonellaceae	Veillonella
OTU--857	416026-R22180/1	0.982234	82.8326	466	Bacteria	Firmicutes	Bacilli	Lactobacillales	Streptococcaceae	Unclassified Streptococcaceae
OTU--858	414386-R23701/1	0.844952	87.8723	464	Bacteria	Firmicutes	Bacilli	Lactobacillales	Streptococcaceae	Streptococcus
OTU--859	414477-R8796/1	0.982525	91.8455	464	Bacteria	Firmicutes	Bacilli	Erysipelotrichales	Erysipelatoclostridiaceae	Eggerthia
OTU--860	414474-R4338/1	0.984628	84.5316	458	Bacteria	Fusobacteriota	Fusobacteriia	Fusobacteriales	Leptotrichiaceae	Leptotrichia
OTU--861	414471-R9116/1	0.935614	95.6989	465	Bacteria	Firmicutes	Bacilli	Lactobacillales	Streptococcaceae	Streptococcus
OTU--862	414472-R886/1	0.986401	94.7826	460	Bacteria	Bacteroidota	Bacteroidia	Bacteroidales	Prevotellaceae	Prevotella
OTU--863	505693-R1639/1	0.95999	94.3439	441	Bacteria	Firmicutes	Clostridia	Lachnospirales	Lachnospiraceae	Unclassified Lachnospiraceae
OTU--864	414472-R14864/1	0.982562	96.7391	460	Bacteria	Bacteroidota	Bacteroidia	Bacteroidales	Prevotellaceae	Alloprevotella
OTU--865	414303-R999/1	0.98675	95.4447	460	Bacteria	Bacteroidota	Bacteroidia	Bacteroidales	Prevotellaceae	Prevotella
OTU--866	505172-R10852/1	0.975387	97.1111	466	Bacteria	Firmicutes	Negativicutes	Veillonellales-Selenomonadales	Veillonellaceae	Veillonella
OTU--867	416055-R538/1	0.856292	87.3508	459	Bacteria	Firmicutes	Bacilli	Lactobacillales	Streptococcaceae	Streptococcus
OTU--868	414303-R11131/1	0.956248	96.9893	465	Bacteria	Firmicutes	Negativicutes	Veillonellales-Selenomonadales	Veillonellaceae	Veillonella
OTU--869	414386-R4228/1	0.840519	89.7216	465	Bacteria	Firmicutes	Bacilli	Lactobacillales	Streptococcaceae	Streptococcus
OTU--870	414474-R28344/1	0.980207	92.6882	465	Bacteria	Firmicutes	Negativicutes	Veillonellales-Selenomonadales	Selenomonadaceae	Selenomonas
OTU--871	414006-R8337/1	0.392271	46.875	334	Unclassified	BAD	BAD	BAD	BAD	BAD
OTU--872	414386-R28465/1	0.955374	94.206	466	Bacteria	Firmicutes	Bacilli	Lactobacillales	Unclassified Lactobacillales	Unclassified Lactobacillales
OTU--873	503044-R26711/1	0.920491	95.0855	467	Bacteria	Firmicutes	Negativicutes	Veillonellales-Selenomonadales	Veillonellaceae	Veillonella
OTU--874	414304-R8347/1	0.983747	98.6985	460	Bacteria	Bacteroidota	Bacteroidia	Bacteroidales	Bacteroidaceae	Bacteroides
OTU--875	414471-R8383/1	0.983624	84.3348	465	Bacteria	Bacteroidota	Bacteroidia	Bacteroidales	Prevotellaceae	Prevotella
OTU--876	414386-R6080/1	0.986263	92.4893	465	Bacteria	Firmicutes	Bacilli	Erysipelotrichales	Erysipelotrichaceae	Unclassified Erysipelotrichaceae
OTU--877	503724-R29835/1	0.975686	90.1566	445	Bacteria	Unclassified Bacteria	Unclassified Bacteria	Unclassified Bacteria	Unclassified Bacteria	Unclassified Bacteria
OTU--878	414006-R27636/1	0.429886	44.8622	370	Unclassified	BAD	BAD	BAD	BAD	BAD
OTU--879	414474-R11929/1	0.982307	97.0455	440	Bacteria	Firmicutes	Clostridia	Lachnospirales	Lachnospiraceae	Catonella
OTU--880	414474-R17213/1	0.944506	95.5504	440	Bacteria	Firmicutes	Clostridia	Lachnospirales	Lachnospiraceae	Lachnoanaerobaculum
OTU--881	505162-R21098/1	0.603362	28.9272	397	Unclassified	BAD	BAD	BAD	BAD	BAD
OTU--882	414471-R30659/1	0.873746	89.485	466	Bacteria	Proteobacteria	Gammaproteobacteria	Pasteurellales	Pasteurellaceae	Haemophilus
OTU--883	414386-R9217/1	0.985026	86.3341	443	Bacteria	Bacteroidota	Bacteroidia	Bacteroidales	Prevotellaceae	Alloprevotella
OTU--884	414471-R1810/1	0.957474	96.3519	465	Bacteria	Firmicutes	Bacilli	Lactobacillales	Carnobacteriaceae	Granulicatella
OTU--885	414472-R4131/1	0.948933	92.9032	459	Bacteria	Firmicutes	Bacilli	Lactobacillales	Streptococcaceae	Streptococcus
OTU--886	503942-R6010/1	0.987214	97.4194	465	Bacteria	Firmicutes	Negativicutes	Veillonellales-Selenomonadales	Veillonellaceae	Veillonella
OTU--887	414472-R5014/1	0.938459	95.914	465	Bacteria	Proteobacteria	Gammaproteobacteria	Burkholderiales	Neisseriaceae	Neisseria
OTU--888	414303-R10735/1	0.986063	85.0107	466	Bacteria	Firmicutes	Bacilli	Lactobacillales	Streptococcaceae	Streptococcus
OTU--889	414386-R7060/1	0.989979	96.087	460	Bacteria	Bacteroidota	Bacteroidia	Bacteroidales	Prevotellaceae	Prevotella
OTU--890	414472-R389/1	0.907906	90.9871	465	Bacteria	Firmicutes	Negativicutes	Veillonellales-Selenomonadales	Veillonellaceae	Veillonella
OTU--891	503017-R14228/1	0.952609	94.3694	443	Bacteria	Fusobacteriota	Fusobacteriia	Fusobacteriales	Fusobacteriaceae	Fusobacterium
OTU--892	414471-R3723/1	0.844745	87.152	458	Bacteria	Firmicutes	Bacilli	Lactobacillales	Carnobacteriaceae	Unclassified Carnobacteriaceae
OTU--893	414006-R3713/1	0.439445	49.8316	266	Unclassified	BAD	BAD	BAD	BAD	BAD
OTU--894	416055-R5776/1	0.948075	96.4126	445	Bacteria	Actinobacteriota	Actinobacteria	Micrococcales	Micrococcaceae	Rothia
OTU--895	414386-R1309/1	0.985235	90.1288	465	Bacteria	Firmicutes	Negativicutes	Veillonellales-Selenomonadales	Veillonellaceae	Unclassified Veillonellaceae
OTU--896	414477-R9753/1	0.987685	98.7097	465	Bacteria	Spirochaetota	Spirochaetia	Spirochaetales	Spirochaetaceae	Treponema
OTU--897	414472-R11539/1	0.986206	93.0493	445	Bacteria	Actinobacteriota	Actinobacteria	Unclassified Actinobacteria	Unclassified Actinobacteria	Unclassified Actinobacteria
OTU--898	505204-R39163/1	0.98656	94.1441	443	Bacteria	Fusobacteriota	Fusobacteriia	Fusobacteriales	Leptotrichiaceae	Leptotrichia
OTU--899	505703-R1026/1	0.990126	99.5455	440	Bacteria	Proteobacteria	Alphaproteobacteria	Sphingomonadales	Sphingomonadaceae	Novosphingobium
OTU--900	416026-R23560/1	0.960588	95.6616	461	Bacteria	Bacteroidota	Bacteroidia	Bacteroidales	Prevotellaceae	Prevotella
OTU--901	414477-R837/1	0.99403	97.7578	443	Bacteria	Fusobacteriota	Fusobacteriia	Fusobacteriales	Leptotrichiaceae	Unclassified Leptotrichiaceae
OTU--902	414304-R3627/1	0.985105	95.6818	440	Bacteria	Firmicutes	Clostridia	Lachnospirales	Lachnospiraceae	GCA-900066575
OTU--903	414386-R27313/1	0.888304	89.4624	439	Bacteria	Firmicutes	Negativicutes	Veillonellales-Selenomonadales	Veillonellaceae	Veillonella
OTU--904	416055-R17438/1	0.993502	94.7712	458	Bacteria	Actinobacteriota	Actinobacteria	Actinomycetales	Actinomycetaceae	Actinomyces
OTU--905	414386-R924/1	0.974127	98.4979	466	Bacteria	Spirochaetota	Spirochaetia	Spirochaetales	Spirochaetaceae	Treponema
OTU--906	414006-R405/1	0.323678	46.2343	408	Unclassified	BAD	BAD	BAD	BAD	BAD
OTU--907	414303-R6518/1	0.975154	96.3043	460	Bacteria	Bacteroidota	Bacteroidia	Bacteroidales	Prevotellaceae	Prevotella
OTU--908	414303-R3619/1	0.990253	98.0477	460	Bacteria	Bacteroidota	Bacteroidia	Bacteroidales	Prevotellaceae	Prevotella
OTU--909	414006-R24235/1	0.532638	40.8624	417	Unclassified	BAD	BAD	BAD	BAD	BAD
OTU--910	414289-R21511/1	0.9886	96.1039	460	Bacteria	Bacteroidota	Bacteroidia	Bacteroidales	Prevotellaceae	Prevotella
OTU--911	414386-R20682/1	0.923306	90.5579	466	Bacteria	Firmicutes	Bacilli	Lactobacillales	Unclassified Lactobacillales	Unclassified Lactobacillales
OTU--912	414474-R10063/1	0.817188	85.2381	457	Bacteria	Firmicutes	Bacilli	Lactobacillales	Streptococcaceae	Streptococcus
OTU--913	414006-R21308/1	0.478366	41.0526	255	Unclassified	BAD	BAD	BAD	BAD	BAD
OTU--914	414503-R8511/1	0.378902	46.6357	385	Unclassified	BAD	BAD	BAD	BAD	BAD
OTU--915	416026-R4529/1	0.982162	98.4163	441	Bacteria	Actinobacteriota	Coriobacteriia	Coriobacteriales	Eggerthellaceae	Slackia
OTU--916	503017-R23168/1	0.851754	90.3846	465	Bacteria	Firmicutes	Bacilli	Lactobacillales	Streptococcaceae	Streptococcus
OTU--917	414006-R18352/1	0.483048	43.7406	560	Unclassified	BAD	BAD	BAD	BAD	BAD
OTU--918	414477-R18927/1	0.885988	86.1364	440	Bacteria	Proteobacteria	Alphaproteobacteria	Unclassified Alphaproteobacteria	Unclassified Alphaproteobacteria	Unclassified Alphaproteobacteria
OTU--919	414451-R1837/1	0.977656	98.7097	465	Bacteria	Proteobacteria	Gammaproteobacteria	Burkholderiales	Comamonadaceae	Delftia
OTU--920	414386-R2507/1	0.944388	96.129	465	Bacteria	Firmicutes	Bacilli	Lactobacillales	Streptococcaceae	Streptococcus
OTU--921	503055-R6731/1	0.948737	96.7742	465	Bacteria	Proteobacteria	Gammaproteobacteria	Burkholderiales	Neisseriaceae	Neisseria
OTU--922	502978-R9696/1	0.983385	93.3476	466	Bacteria	Firmicutes	Bacilli	Lactobacillales	Unclassified Lactobacillales	Unclassified Lactobacillales
OTU--923	414386-R12458/1	0.973472	91.5584	458	Bacteria	Firmicutes	Bacilli	Erysipelotrichales	Erysipelotrichaceae	Unclassified Erysipelotrichaceae
OTU--924	414474-R16613/1	0.98848	96.7391	460	Bacteria	Bacteroidota	Bacteroidia	Bacteroidales	Prevotellaceae	Prevotella
OTU--925	414472-R2439/1	0.993272	95.4348	459	Bacteria	Firmicutes	Bacilli	Erysipelotrichales	Erysipelotrichaceae	Unclassified Erysipelotrichaceae
OTU--926	414472-R13301/1	0.922876	95.0644	466	Bacteria	Firmicutes	Bacilli	Lactobacillales	Streptococcaceae	Streptococcus
OTU--927	414454-R1690/1	0.990168	99.5699	465	Bacteria	Firmicutes	Bacilli	Lactobacillales	Aerococcaceae	Facklamia
OTU--928	414472-R6025/1	0.981961	85.8696	443	Bacteria	Bacteroidota	Bacteroidia	Bacteroidales	Prevotellaceae	Prevotella
OTU--929	414472-R9114/1	0.977825	87.5536	466	Bacteria	Firmicutes	Bacilli	Lactobacillales	Streptococcaceae	Streptococcus
OTU--930	414386-R15412/1	0.990194	97.1739	460	Bacteria	Bacteroidota	Bacteroidia	Bacteroidales	Prevotellaceae	Prevotella
OTU--931	414304-R520/1	0.984874	97.5	440	Bacteria	Firmicutes	Clostridia	Lachnospirales	Lachnospiraceae	Tyzzerella
OTU--932	414386-R52/1	0.989611	97.29	439	Bacteria	Firmicutes	Clostridia	Peptostreptococcales-Tissierellales	Clostridiales_Incertae Sedis XI	Parvimonas
OTU--933	414477-R27270/1	0.965829	96.9957	465	Bacteria	Firmicutes	Bacilli	Lactobacillales	Unclassified Lactobacillales	Unclassified Lactobacillales
OTU--934	414471-R425/1	0.982774	86.4516	464	Bacteria	Proteobacteria	Gammaproteobacteria	Pasteurellales	Pasteurellaceae	Haemophilus
OTU--935	414006-R16401/1	0.553401	48.1356	287	Unclassified	BAD	BAD	BAD	BAD	BAD
OTU--936	414472-R21869/1	0.843473	87.5862	439	Bacteria	Firmicutes	Bacilli	Lactobacillales	Streptococcaceae	Streptococcus
OTU--937	416055-R6906/1	0.977079	92.2078	462	Bacteria	Actinobacteriota	Actinobacteria	Unclassified Actinobacteria	Unclassified Actinobacteria	Unclassified Actinobacteria
OTU--938	414472-R5002/1	0.982379	88.3408	444	Bacteria	Fusobacteriota	Fusobacteriia	Fusobacteriales	Fusobacteriaceae	Fusobacterium
OTU--939	503165-R26133/1	0.483391	41.9483	472	Unclassified	BAD	BAD	BAD	BAD	BAD
OTU--940	503782-R7391/1	0.981262	96.7391	460	Bacteria	Bacteroidota	Bacteroidia	Flavobacteriales	Flavobacteriaceae	Capnocytophaga
OTU--941	414289-R3300/1	0.996769	99.7758	446	Bacteria	Verrucomicrobiota	Verrucomicrobiae	Verrucomicrobiales	Akkermansiaceae	Akkermansia
OTU--942	416026-R19756/1	0.954863	97.2043	465	Bacteria	Firmicutes	Negativicutes	Veillonellales-Selenomonadales	Veillonellaceae	Veillonella
OTU--943	505946-R2516/1	0.986767	98.5011	465	Bacteria	Firmicutes	Bacilli	Staphylococcales	Staphylococcaceae	Nosocomiicoccus
OTU--944	503808-R421/1	0.995101	91.8919	443	Bacteria	Patescibacteria	Parcubacteria	Unclassified Parcubacteria	Unclassified Parcubacteria	Unclassified Parcubacteria
OTU--945	414386-R9983/1	0.996788	88.172	464	Bacteria	Unclassified Bacteria	Unclassified Bacteria	Unclassified Bacteria	Unclassified Bacteria	Unclassified Bacteria
OTU--946	416026-R17237/1	0.986094	94.3478	460	Bacteria	Bacteroidota	Bacteroidia	Bacteroidales	Prevotellaceae	Alloprevotella
OTU--947	414472-R11680/1	0.90544	92.4731	459	Bacteria	Firmicutes	Negativicutes	Veillonellales-Selenomonadales	Veillonellaceae	Veillonella
OTU--948	414471-R27484/1	0.957884	96.9893	465	Bacteria	Firmicutes	Negativicutes	Veillonellales-Selenomonadales	Veillonellaceae	Veillonella
OTU--949	414472-R6003/1	0.917717	93.9914	465	Bacteria	Firmicutes	Bacilli	Lactobacillales	Carnobacteriaceae	Granulicatella
OTU--950	414006-R14742/1	0.468506	44.6089	419	Unclassified	BAD	BAD	BAD	BAD	BAD
OTU--951	414472-R1003/1	0.991671	86.9379	460	Bacteria	Proteobacteria	Gammaproteobacteria	Burkholderiales	Neisseriaceae	Neisseria
OTU--952	503039-R3272/1	0.986408	99.0909	440	Bacteria	Firmicutes	Clostridia	Clostridiales	Clostridiaceae	Clostridium sensu stricto 12
OTU--953	503200-R13397/1	0.406455	45.3925	534	Unclassified	BAD	BAD	BAD	BAD	BAD
OTU--954	414472-R7473/1	0.861078	90.1288	460	Bacteria	Proteobacteria	Gammaproteobacteria	Burkholderiales	Neisseriaceae	Neisseria
OTU--955	414472-R28658/1	0.964665	96.861	446	Bacteria	Actinobacteriota	Actinobacteria	Micrococcales	Micrococcaceae	Rothia
OTU--956	503165-R5482/1	0.990567	99.5699	465	Bacteria	Proteobacteria	Gammaproteobacteria	Enterobacterales	Hafniaceae	Hafnia-Obesumbacterium
OTU--957	503908-R2386/1	0.988214	99.093	440	Bacteria	Firmicutes	Clostridia	Lachnospirales	Lachnospiraceae	Unclassified Lachnospiraceae
OTU--958	505693-R561/1	0.983972	95.4649	440	Bacteria	Firmicutes	Clostridia	Peptostreptococcales-Tissierellales	Clostridiales_Incertae Sedis XI	Parvimonas
OTU--959	503017-R16367/1	0.979289	96.3124	460	Bacteria	Bacteroidota	Bacteroidia	Bacteroidales	Prevotellaceae	Prevotella
OTU--960	414386-R17426/1	0.988048	90.7527	465	Bacteria	Firmicutes	Negativicutes	Veillonellales-Selenomonadales	Selenomonadaceae	Selenomonas
OTU--961	503411-R14898/1	0.919863	94.8608	466	Bacteria	Firmicutes	Bacilli	Lactobacillales	Streptococcaceae	Streptococcus
OTU--962	414472-R13910/1	0.898037	92.9032	465	Bacteria	Firmicutes	Negativicutes	Veillonellales-Selenomonadales	Veillonellaceae	Veillonella
OTU--963	414290-R20547/1	0.98718	99.1398	465	Bacteria	Proteobacteria	Gammaproteobacteria	Burkholderiales	Neisseriaceae	Neisseria
OTU--964	416055-R14534/1	0.983303	94.3966	460	Bacteria	Bacteroidota	Bacteroidia	Bacteroidales	Prevotellaceae	Prevotella
OTU--965	414472-R13320/1	0.98725	98.9247	465	Bacteria	Spirochaetota	Spirochaetia	Spirochaetales	Spirochaetaceae	Treponema
OTU--966	414006-R20031/1	0.984053	99.1398	465	Bacteria	Proteobacteria	Gammaproteobacteria	Enterobacterales	Enterobacteriaceae	Citrobacter
OTU--967	503035-R269/1	0.967607	97.3333	465	Bacteria	Firmicutes	Negativicutes	Veillonellales-Selenomonadales	Veillonellaceae	Veillonella
OTU--968	414472-R8904/1	0.944043	96.1373	465	Bacteria	Proteobacteria	Gammaproteobacteria	Burkholderiales	Neisseriaceae	Neisseria
OTU--969	414386-R13266/1	0.925145	95.0108	460	Bacteria	Bacteroidota	Bacteroidia	Bacteroidales	Prevotellaceae	Prevotella
OTU--970	503035-R17933/1	0.979856	97.6344	465	Bacteria	Firmicutes	Bacilli	Staphylococcales	Gemellaceae	Gemella
OTU--971	414386-R27956/1	0.86253	90.7923	465	Bacteria	Firmicutes	Bacilli	Lactobacillales	Streptococcaceae	Streptococcus
OTU--972	505648-R18595/1	0.940347	95.4936	466	Bacteria	Firmicutes	Negativicutes	Veillonellales-Selenomonadales	Veillonellaceae	Veillonella
OTU--973	503782-R554/1	0.986497	95.6522	460	Bacteria	Bacteroidota	Bacteroidia	Bacteroidales	Prevotellaceae	Prevotella
OTU--974	414474-R22450/1	0.984089	93.018	439	Bacteria	Actinobacteriota	Coriobacteriia	Coriobacteriales	Atopobiaceae	Unclassified Atopobiaceae
OTU--975	414472-R25916/1	0.848155	89.6629	465	Bacteria	Proteobacteria	Gammaproteobacteria	Burkholderiales	Neisseriaceae	Neisseria
OTU--976	503269-R1491/1	0.990085	99.3182	440	Bacteria	Proteobacteria	Alphaproteobacteria	Sphingomonadales	Sphingomonadaceae	Unclassified Sphingomonadaceae
OTU--977	503149-R5503/1	0.830069	87.8723	468	Bacteria	Proteobacteria	Gammaproteobacteria	Pasteurellales	Pasteurellaceae	Haemophilus
OTU--978	414386-R27300/1	0.988256	88.2609	459	Bacteria	Bacteroidota	Bacteroidia	Bacteroidales	Prevotellaceae	Alloprevotella
OTU--979	414472-R22342/1	0.982626	85.2564	468	Bacteria	Patescibacteria	Saccharimonadia	Saccharimonadales	Saccharimonadaceae	TM7x
OTU--980	503039-R25754/1	0.989838	97.0787	443	Bacteria	Fusobacteriota	Fusobacteriia	Fusobacteriales	Leptotrichiaceae	Leptotrichia
OTU--981	414006-R2117/1	0.986372	97.0852	443	Bacteria	Fusobacteriota	Fusobacteriia	Fusobacteriales	Leptotrichiaceae	Leptotrichia
OTU--982	503984-R3477/1	0.986925	85.0107	467	Bacteria	Unclassified Bacteria	Unclassified Bacteria	Unclassified Bacteria	Unclassified Bacteria	Unclassified Bacteria
OTU--983	503942-R25639/1	0.983034	83.7607	467	Bacteria	Bacteroidota	Bacteroidia	Bacteroidales	Prevotellaceae	Prevotella
OTU--984	414471-R27438/1	0.916608	89.2473	445	Bacteria	Firmicutes	Bacilli	Staphylococcales	Gemellaceae	Gemella
OTU--985	414006-R29141/1	0.402295	48.5915	268	Unclassified	BAD	BAD	BAD	BAD	BAD
OTU--986	416027-R17548/1	0.985813	88.3669	445	Bacteria	Firmicutes	Bacilli	Staphylococcales	Unclassified Staphylococcaceae	Unclassified Staphylococcaceae
OTU--987	414477-R6823/1	0.982792	96.8326	442	Bacteria	Patescibacteria	Saccharimonadia	Saccharimonadales	Saccharimonadaceae	Unclassified Saccharimonadaceae
OTU--988	414472-R14853/1	0.912218	90.604	444	Bacteria	Fusobacteriota	Fusobacteriia	Fusobacteriales	Fusobacteriaceae	Fusobacterium
OTU--989	414472-R5248/1	0.829635	84.6154	444	Bacteria	Firmicutes	Bacilli	Lactobacillales	Unclassified Lactobacillales	Unclassified Lactobacillales
OTU--990	414474-R28847/1	0.950175	95.7494	446	Bacteria	Actinobacteriota	Actinobacteria	Micrococcales	Micrococcaceae	Rothia
OTU--991	414386-R20764/1	0.935074	93.9052	443	Bacteria	Fusobacteriota	Fusobacteriia	Fusobacteriales	Fusobacteriaceae	Fusobacterium
OTU--992	414386-R4606/1	0.960209	96.5065	458	Bacteria	Actinobacteriota	Actinobacteria	Actinomycetales	Actinomycetaceae	Actinomyces
OTU--993	503782-R304/1	0.985987	96.2963	459	Bacteria	Bacteroidota	Bacteroidia	Bacteroidales	Prevotellaceae	Alloprevotella
OTU--994	414474-R5535/1	0.98869	86.0515	466	Bacteria	Fusobacteriota	Fusobacteriia	Fusobacteriales	Leptotrichiaceae	Leptotrichia
OTU--995	414303-R16265/1	0.986672	86.8817	461	Bacteria	Bacteroidota	Bacteroidia	Bacteroidales	Prevotellaceae	Prevotella
OTU--996	414304-R9995/1	0.989527	98.4127	439	Bacteria	Firmicutes	Clostridia	Peptostreptococcales-Tissierellales	Clostridiales_Incertae Sedis XI	Peptoniphilus
OTU--997	414472-R7010/1	0.989722	88.4368	465	Bacteria	Bacteroidota	Bacteroidia	Bacteroidales	Prevotellaceae	Prevotella
OTU--998	414386-R23768/1	0.984667	88.6266	445	Bacteria	Firmicutes	Negativicutes	Veillonellales-Selenomonadales	Veillonellaceae	Unclassified Veillonellaceae
OTU--999	414474-R16315/1	0.989327	84.3478	459	Bacteria	Unclassified Bacteria	Unclassified Bacteria	Unclassified Bacteria	Unclassified Bacteria	Unclassified Bacteria
OTU--1000	414477-R17237/1	0.973775	96.3554	439	Bacteria	Firmicutes	Clostridia	Peptostreptococcales-Tissierellales	Clostridiales_Incertae Sedis XI	Parvimonas
OTU--1001	414006-R1703/1	0.986776	99.3258	445	Bacteria	Actinobacteriota	Actinobacteria	Micrococcales	Micrococcaceae	Kocuria
OTU--1002	414006-R9147/1	0.537536	39.9628	478	Unclassified	BAD	BAD	BAD	BAD	BAD
OTU--1003	503055-R4335/1	0.943731	93.424	441	Bacteria	Firmicutes	Clostridia	Lachnospirales	Lachnospiraceae	Unclassified Lachnospiraceae
OTU--1004	414503-R29001/1	0.524459	42.7617	418	Unclassified	BAD	BAD	BAD	BAD	BAD
OTU--1005	503724-R20596/1	0.89772	92.9185	464	Bacteria	Firmicutes	Bacilli	Lactobacillales	Streptococcaceae	Streptococcus
OTU--1006	414386-R21253/1	0.972043	91.9565	460	Bacteria	Bacteroidota	Bacteroidia	Bacteroidales	Prevotellaceae	Alloprevotella
OTU--1007	505648-R9804/1	0.970267	97.8495	465	Bacteria	Proteobacteria	Gammaproteobacteria	Burkholderiales	Burkholderiaceae	Lautropia
OTU--1008	414386-R15964/1	0.97904	98.0687	465	Bacteria	Firmicutes	Negativicutes	Veillonellales-Selenomonadales	Selenomonadaceae	Selenomonas
OTU--1009	414474-R12995/1	0.993573	94.8387	465	Bacteria	Firmicutes	Negativicutes	Veillonellales-Selenomonadales	Selenomonadaceae	Selenomonas
OTU--1010	414386-R6978/1	0.986018	91.5909	439	Bacteria	Firmicutes	Clostridia	Lachnospirales	Lachnospiraceae	Unclassified Lachnospiraceae
OTU--1011	414386-R4389/1	0.988101	85.2564	465	Bacteria	Fusobacteriota	Fusobacteriia	Fusobacteriales	Fusobacteriaceae	Fusobacterium
OTU--1012	414477-R2313/1	0.981611	93.4978	443	Bacteria	Fusobacteriota	Fusobacteriia	Fusobacteriales	Leptotrichiaceae	Unclassified Leptotrichiaceae
OTU--1013	414386-R9156/1	0.943555	95.0673	446	Bacteria	Actinobacteriota	Actinobacteria	Micrococcales	Micrococcaceae	Rothia
OTU--1014	414474-R3248/1	0.985636	84.7826	457	Bacteria	Fusobacteriota	Fusobacteriia	Fusobacteriales	Unclassified Fusobacteriales	Unclassified Fusobacteriales
OTU--1015	414474-R19277/1	0.784221	86.2955	466	Bacteria	Campilobacterota	Campylobacteria	Campylobacterales	Campylobacteraceae	Campylobacter
OTU--1016	414386-R19868/1	0.986807	93.3333	465	Bacteria	Firmicutes	Negativicutes	Veillonellales-Selenomonadales	Veillonellaceae	Veillonella
OTU--1017	414290-R10145/1	0.980295	97.5225	442	Bacteria	Firmicutes	Clostridia	Peptostreptococcales-Tissierellales	Peptostreptococcaceae	Unclassified Peptostreptococcaceae
OTU--1018	414471-R16089/1	0.864172	86.6242	457	Bacteria	Firmicutes	Bacilli	Lactobacillales	Streptococcaceae	Streptococcus
OTU--1019	414474-R11756/1	0.908533	88.2479	466	Bacteria	Unclassified Bacteria	Unclassified Bacteria	Unclassified Bacteria	Unclassified Bacteria	Unclassified Bacteria
OTU--1020	505771-R8736/1	0.972331	97.8541	466	Bacteria	Proteobacteria	Gammaproteobacteria	Burkholderiales	Neisseriaceae	Unclassified Neisseriaceae
OTU--1021	414451-R23769/1	0.439763	42.7056	330	Unclassified	BAD	BAD	BAD	BAD	BAD
OTU--1022	503055-R5565/1	0.979219	94.8052	461	Bacteria	Bacteroidota	Bacteroidia	Bacteroidales	Prevotellaceae	Prevotella
OTU--1023	414477-R26824/1	0.987011	99.1398	465	Bacteria	Firmicutes	Bacilli	Lactobacillales	Streptococcaceae	Streptococcus
OTU--1024	503980-R11181/1	0.513244	46.4174	288	Unclassified	BAD	BAD	BAD	BAD	BAD
OTU--1025	414006-R52/1	0.98675	98.6985	460	Bacteria	Bacteroidota	Bacteroidia	Bacteroidales	Prevotellaceae	Prevotella
OTU--1026	414289-R717/1	0.983995	87.191	445	Bacteria	Patescibacteria	Parcubacteria	Candidatus Nomurabacteria	Unclassified Candidatus Nomurabacteria	Unclassified Candidatus Nomurabacteria
OTU--1027	414477-R7291/1	0.913187	94.4086	465	Bacteria	Firmicutes	Bacilli	Lactobacillales	Streptococcaceae	Streptococcus
OTU--1028	414386-R16677/1	0.970983	95.9551	445	Bacteria	Actinobacteriota	Coriobacteriia	Coriobacteriales	Atopobiaceae	Atopobium
OTU--1029	414472-R763/1	0.98637	99.3548	465	Bacteria	Spirochaetota	Spirochaetia	Spirochaetales	Spirochaetaceae	Treponema
OTU--1030	414474-R9490/1	0.980033	95.6616	460	Bacteria	Bacteroidota	Bacteroidia	Bacteroidales	Prevotellaceae	Prevotella
OTU--1031	414471-R22254/1	0.807231	87.1795	467	Bacteria	Firmicutes	Bacilli	Lactobacillales	Streptococcaceae	Streptococcus
OTU--1032	414472-R10320/1	0.986313	93.0435	460	Bacteria	Bacteroidota	Bacteroidia	Bacteroidales	Porphyromonadaceae	Porphyromonas
OTU--1033	416026-R25988/1	0.876559	87.3118	439	Bacteria	Firmicutes	Negativicutes	Veillonellales-Selenomonadales	Veillonellaceae	Veillonella
OTU--1034	414472-R4471/1	0.987395	87.7682	466	Bacteria	Proteobacteria	Gammaproteobacteria	Burkholderiales	Neisseriaceae	Neisseria
OTU--1035	414386-R11939/1	0.986119	86.6667	458	Bacteria	Firmicutes	Negativicutes	Veillonellales-Selenomonadales	Veillonellaceae	Unclassified Veillonellaceae
OTU--1036	414386-R15021/1	0.989983	88.8412	466	Bacteria	Firmicutes	Unclassified Firmicutes	Unclassified Firmicutes	Unclassified Firmicutes	Unclassified Firmicutes
OTU--1037	416026-R11866/1	0.959639	95.4348	460	Bacteria	Actinobacteriota	Actinobacteria	Actinomycetales	Actinomycetaceae	Actinomyces
OTU--1038	414006-R14502/1	0.442569	41.785	454	Unclassified	BAD	BAD	BAD	BAD	BAD
OTU--1039	416027-R20503/1	0.980462	93.7093	460	Bacteria	Bacteroidota	Bacteroidia	Bacteroidales	Prevotellaceae	Prevotella
OTU--1040	414006-R3881/1	0.511821	42.9967	282	Unclassified	BAD	BAD	BAD	BAD	BAD
OTU--1041	414474-R10824/1	0.954181	96.5591	465	Bacteria	Firmicutes	Negativicutes	Veillonellales-Selenomonadales	Veillonellaceae	Veillonella
OTU--1042	414386-R4502/1	0.993566	96.5293	460	Bacteria	Bacteroidota	Bacteroidia	Bacteroidales	Prevotellaceae	Prevotella
OTU--1043	414503-R201/1	0.309165	45.5531	431	Unclassified	BAD	BAD	BAD	BAD	BAD
OTU--1044	414472-R16595/1	0.947095	96.3519	465	Bacteria	Firmicutes	Bacilli	Lactobacillales	Streptococcaceae	Streptococcus
OTU--1045	414503-R1429/1	0.498708	32.342	454	Unclassified	BAD	BAD	BAD	BAD	BAD
OTU--1046	503782-R2959/1	0.975851	95.0108	460	Bacteria	Bacteroidota	Bacteroidia	Flavobacteriales	Weeksellaceae	Bergeyella
OTU--1047	414386-R23444/1	0.988277	95.2278	460	Bacteria	Bacteroidota	Bacteroidia	Bacteroidales	Prevotellaceae	Prevotella
OTU--1048	414386-R11213/1	0.986007	86.5096	464	Bacteria	Unclassified Bacteria	Unclassified Bacteria	Unclassified Bacteria	Unclassified Bacteria	Unclassified Bacteria
OTU--1049	503035-R2456/1	0.993143	93.4685	444	Bacteria	Fusobacteriota	Fusobacteriia	Fusobacteriales	Leptotrichiaceae	Leptotrichia
OTU--1050	505944-R341/1	0.98459	98.2833	465	Bacteria	Firmicutes	Negativicutes	Veillonellales-Selenomonadales	Veillonellaceae	Dialister
OTU--1051	414006-R3991/1	0.459617	42.6446	532	Unclassified	BAD	BAD	BAD	BAD	BAD
OTU--1052	414006-R6097/1	0.524466	31.9728	521	Unclassified	BAD	BAD	BAD	BAD	BAD
OTU--1053	416027-R109/1	0.945771	88.4368	465	Bacteria	Firmicutes	Bacilli	Acholeplasmatales	Acholeplasmataceae	Acholeplasma
OTU--1054	414477-R4993/1	0.978639	91.9101	444	Bacteria	Actinobacteriota	Actinobacteria	Micrococcales	Micrococcaceae	Rothia
OTU--1055	503308-R25209/1	0.974254	98.0645	465	Bacteria	Firmicutes	Bacilli	Lactobacillales	Lactobacillaceae	Lactobacillus
OTU--1056	414289-R8449/1	0.982902	99.1285	459	Bacteria	Bacteroidota	Bacteroidia	Cytophagales	Spirosomaceae	Pseudarcicella
OTU--1057	416026-R9395/1	0.979999	98.0477	461	Bacteria	Bacteroidota	Bacteroidia	Bacteroidales	Prevotellaceae	Prevotella
OTU--1058	414386-R4276/1	0.9821	84.0173	459	Bacteria	Fusobacteriota	Fusobacteriia	Fusobacteriales	Fusobacteriaceae	Fusobacterium
OTU--1059	414472-R6804/1	0.987413	99.3548	465	Bacteria	Proteobacteria	Gammaproteobacteria	Pseudomonadales	Pseudomonadaceae	Pseudomonas
OTU--1060	414472-R28247/1	0.986289	98.9035	456	Bacteria	Actinobacteriota	Actinobacteria	Actinomycetales	Actinomycetaceae	F0332
OTU--1061	414451-R26719/1	0.51554	42.1371	464	Unclassified	BAD	BAD	BAD	BAD	BAD
OTU--1062	414472-R23/1	0.938999	96.129	465	Bacteria	Firmicutes	Bacilli	Lactobacillales	Streptococcaceae	Streptococcus
OTU--1063	414477-R9617/1	0.989722	93.0283	459	Bacteria	Bacteroidota	Bacteroidia	Bacteroidales	Prevotellaceae	Alloprevotella
OTU--1064	414472-R2588/1	0.949051	96.789	465	Bacteria	Firmicutes	Bacilli	Lactobacillales	Streptococcaceae	Streptococcus
OTU--1065	414472-R2220/1	0.986355	88.172	465	Bacteria	Unclassified Bacteria	Unclassified Bacteria	Unclassified Bacteria	Unclassified Bacteria	Unclassified Bacteria
OTU--1066	414386-R10484/1	0.813135	85.2878	460	Bacteria	Firmicutes	Bacilli	Lactobacillales	Streptococcaceae	Streptococcus
OTU--1067	414472-R24574/1	0.866314	90.5579	465	Bacteria	Proteobacteria	Gammaproteobacteria	Burkholderiales	Neisseriaceae	Neisseria
OTU--1068	414006-R8225/1	0.504424	33.0218	287	Unclassified	BAD	BAD	BAD	BAD	BAD
OTU--1069	414474-R23944/1	0.845661	86.2661	443	Bacteria	Firmicutes	Negativicutes	Veillonellales-Selenomonadales	Veillonellaceae	Veillonella
OTU--1070	414454-R15370/1	0.520498	37.4576	528	Unclassified	BAD	BAD	BAD	BAD	BAD
OTU--1071	414472-R12881/1	0.908523	90.5579	465	Bacteria	Firmicutes	Bacilli	Staphylococcales	Gemellaceae	Gemella
OTU--1072	416026-R16768/1	0.987226	92.3423	444	Bacteria	Fusobacteriota	Fusobacteriia	Fusobacteriales	Leptotrichiaceae	Leptotrichia
OTU--1073	503055-R25542/1	0.890994	90.5782	466	Bacteria	Firmicutes	Bacilli	Lactobacillales	Carnobacteriaceae	Granulicatella
OTU--1074	414472-R14946/1	0.944704	96.129	465	Bacteria	Firmicutes	Negativicutes	Veillonellales-Selenomonadales	Veillonellaceae	Veillonella
OTU--1075	414290-R2580/1	0.982482	99.0971	443	Bacteria	Firmicutes	Clostridia	Oscillospirales	Ruminococcaceae	CAG-352
OTU--1076	414386-R2581/1	0.974723	96.614	443	Bacteria	Fusobacteriota	Fusobacteriia	Fusobacteriales	Leptotrichiaceae	Leptotrichia
OTU--1077	414386-R14030/1	0.871356	91.4163	465	Bacteria	Firmicutes	Bacilli	Lactobacillales	Streptococcaceae	Streptococcus
OTU--1078	414386-R12204/1	0.993572	89.4624	465	Bacteria	Firmicutes	Negativicutes	Veillonellales-Selenomonadales	Veillonellaceae	Veillonella
OTU--1079	414304-R2764/1	0.983194	98.6395	440	Bacteria	Firmicutes	Clostridia	Clostridiales	Clostridiaceae	Clostridium sensu stricto 1
OTU--1080	416026-R380/1	0.988327	85.6531	466	Bacteria	Bacteroidota	Bacteroidia	Bacteroidales	Prevotellaceae	Prevotella
OTU--1081	414503-R770/1	0.495487	41.1917	347	Unclassified	BAD	BAD	BAD	BAD	BAD
OTU--1082	503035-R8952/1	0.978436	97.6344	465	Bacteria	Proteobacteria	Gammaproteobacteria	Pseudomonadales	Moraxellaceae	Moraxella
OTU--1083	414503-R9105/1	0.494786	52.381	371	Unclassified	BAD	BAD	BAD	BAD	BAD
OTU--1084	502978-R10437/1	0.95386	97.3684	465	Bacteria	Firmicutes	Bacilli	Lactobacillales	Streptococcaceae	Streptococcus
OTU--1085	503413-R18/1	0.990213	99.3548	465	Bacteria	Firmicutes	Negativicutes	Veillonellales-Selenomonadales	Selenomonadaceae	Unclassified Selenomonadaceae
OTU--1086	416055-R19875/1	0.963883	96.3964	444	Bacteria	Actinobacteriota	Coriobacteriia	Coriobacteriales	Atopobiaceae	Atopobium
OTU--1087	414471-R14885/1	0.964943	95.6916	440	Bacteria	Firmicutes	Clostridia	Lachnospirales	Lachnospiraceae	Oribacterium
OTU--1088	414006-R1946/1	0.493997	45.6284	316	Unclassified	BAD	BAD	BAD	BAD	BAD
OTU--1089	414386-R24065/1	0.973425	96.3719	440	Bacteria	Firmicutes	Clostridia	Lachnospirales	Lachnospiraceae	Lachnoanaerobaculum
OTU--1090	414289-R682/1	0.972167	91.629	441	Bacteria	Patescibacteria	Saccharimonadia	Saccharimonadales	Unclassified Saccharimonadales	Unclassified Saccharimonadales
OTU--1091	503053-R25500/1	0.963319	96.7249	458	Bacteria	Actinobacteriota	Actinobacteria	Actinomycetales	Actinomycetaceae	Actinomyces
OTU--1092	414386-R10366/1	0.794829	86.7521	466	Bacteria	Campilobacterota	Campylobacteria	Campylobacterales	Campylobacteraceae	Campylobacter
OTU--1093	505613-R19838/1	0.888971	88.4368	461	Bacteria	Firmicutes	Bacilli	Lactobacillales	Carnobacteriaceae	Unclassified Carnobacteriaceae
OTU--1094	414304-R28155/1	0.987144	99.3478	460	Bacteria	Bacteroidota	Bacteroidia	Flavobacteriales	Flavobacteriaceae	Flavobacterium
OTU--1095	416055-R17687/1	0.93992	94.7939	461	Bacteria	Actinobacteriota	Actinobacteria	Actinomycetales	Actinomycetaceae	Actinomyces
OTU--1096	414503-R11665/1	0.46559	40.7895	483	Unclassified	BAD	BAD	BAD	BAD	BAD
OTU--1097	414006-R31524/1	0.55564	56.6667	485	Unclassified	BAD	BAD	BAD	BAD	BAD
OTU--1098	414474-R30165/1	0.983757	96.2054	446	Bacteria	Actinobacteriota	Coriobacteriia	Coriobacteriales	Atopobiaceae	Olsenella
OTU--1099	414477-R8821/1	0.976459	98.2796	465	Bacteria	Proteobacteria	Gammaproteobacteria	Enterobacterales	Unclassified Enterobacterales	Unclassified Enterobacterales
OTU--1100	414472-R5782/1	0.809653	85.6838	459	Bacteria	Firmicutes	Bacilli	Lactobacillales	Streptococcaceae	Streptococcus
OTU--1101	505613-R13117/1	0.956164	95.6616	461	Bacteria	Actinobacteriota	Actinobacteria	Actinomycetales	Actinomycetaceae	Actinomyces
OTU--1102	414474-R11463/1	0.968584	97.0588	442	Bacteria	Patescibacteria	Saccharimonadia	Saccharimonadales	Saccharimonadaceae	Unclassified Saccharimonadaceae
OTU--1103	416027-R6002/1	0.98678	92.9185	466	Bacteria	Firmicutes	Bacilli	Lactobacillales	Unclassified Lactobacillales	Unclassified Lactobacillales
OTU--1104	414386-R5852/1	0.980522	90.1345	444	Bacteria	Actinobacteriota	Actinobacteria	Micrococcales	Micrococcaceae	Rothia
OTU--1105	414477-R28978/1	0.972304	96.9893	465	Bacteria	Firmicutes	Bacilli	Staphylococcales	Gemellaceae	Gemella
OTU--1106	414386-R2088/1	0.986823	95.2278	460	Bacteria	Bacteroidota	Bacteroidia	Bacteroidales	Prevotellaceae	Prevotella
OTU--1107	503782-R17872/1	0.984797	93.7079	443	Bacteria	Fusobacteriota	Fusobacteriia	Fusobacteriales	Leptotrichiaceae	Leptotrichia
OTU--1108	414386-R22436/1	0.991632	84.9257	466	Bacteria	Bacteroidota	Bacteroidia	Bacteroidales	Prevotellaceae	Prevotella
OTU--1109	414472-R5033/1	0.960268	97.0588	442	Bacteria	Patescibacteria	Saccharimonadia	Saccharimonadales	Saccharimonadaceae	TM7x
OTU--1110	414386-R17925/1	0.962664	83.691	466	Bacteria	Fusobacteriota	Fusobacteriia	Fusobacteriales	Leptotrichiaceae	Leptotrichia
OTU--1111	414006-R3694/1	0.983693	99.2857	445	Bacteria	Actinobacteriota	Actinobacteria	Micrococcales	Micrococcaceae	Micrococcus
OTU--1112	414303-R12599/1	0.984831	89.2473	444	Bacteria	Firmicutes	Negativicutes	Veillonellales-Selenomonadales	Selenomonadaceae	Selenomonas
OTU--1113	414472-R25991/1	0.98649	93.6957	460	Bacteria	Bacteroidota	Bacteroidia	Bacteroidales	Prevotellaceae	Prevotella
OTU--1114	414472-R28905/1	0.962262	97.3913	460	Bacteria	Bacteroidota	Bacteroidia	Bacteroidales	Porphyromonadaceae	Porphyromonas
OTU--1115	414471-R12312/1	0.94916	96.9957	465	Bacteria	Firmicutes	Bacilli	Lactobacillales	Streptococcaceae	Streptococcus
OTU--1116	503017-R3156/1	0.989821	92.4893	465	Bacteria	Firmicutes	Bacilli	Erysipelotrichales	Erysipelotrichaceae	Unclassified Erysipelotrichaceae
OTU--1117	414006-R5929/1	0.987164	99.3562	466	Bacteria	Proteobacteria	Gammaproteobacteria	Pseudomonadales	Moraxellaceae	Acinetobacter
OTU--1118	414471-R11928/1	0.983768	85.4077	465	Bacteria	Bacteroidota	Bacteroidia	Bacteroidales	Unclassified Bacteroidales	Unclassified Bacteroidales
OTU--1119	503845-R239/1	0.977982	97.6087	460	Bacteria	Bacteroidota	Bacteroidia	Flavobacteriales	Weeksellaceae	Cloacibacterium
OTU--1120	414386-R140/1	0.854133	87.1264	439	Bacteria	Firmicutes	Bacilli	Lactobacillales	Streptococcaceae	Streptococcus
OTU--1121	414477-R34256/1	0.986735	93.7634	465	Bacteria	Firmicutes	Bacilli	Unclassified Bacilli	Unclassified Bacilli	Unclassified Bacilli
OTU--1122	414006-R21785/1	0.344675	47.8032	509	Unclassified	BAD	BAD	BAD	BAD	BAD
OTU--1123	503017-R17752/1	0.920903	92.0601	466	Bacteria	Firmicutes	Negativicutes	Veillonellales-Selenomonadales	Veillonellaceae	Veillonella
OTU--1124	502978-R3233/1	0.970528	96.2441	440	Bacteria	Firmicutes	Clostridia	Lachnospirales	Lachnospiraceae	Unclassified Lachnospiraceae
OTU--1125	414289-R3031/1	0.986092	97.9592	440	Bacteria	Proteobacteria	Alphaproteobacteria	Dongiales	Dongiaceae	Dongia
OTU--1126	503416-R12118/1	0.429036	45.0402	350	Unclassified	BAD	BAD	BAD	BAD	BAD
OTU--1127	502978-R25311/1	0.981925	97.6087	460	Bacteria	Bacteroidota	Bacteroidia	Bacteroidales	Prevotellaceae	Prevotella
OTU--1128	414474-R3534/1	0.980546	89.842	439	Bacteria	Fusobacteriota	Fusobacteriia	Fusobacteriales	Fusobacteriaceae	Fusobacterium
OTU--1129	414289-R3115/1	0.987172	99.3548	465	Bacteria	Proteobacteria	Gammaproteobacteria	Burkholderiales	Unclassified Burkholderiales	Unclassified Burkholderiales
OTU--1130	416026-R11120/1	0.996975	97.8308	460	Bacteria	Bacteroidota	Bacteroidia	Bacteroidales	Prevotellaceae	Prevotella
OTU--1131	414303-R19663/1	0.908763	93.3902	465	Bacteria	Proteobacteria	Gammaproteobacteria	Pasteurellales	Pasteurellaceae	Haemophilus
OTU--1132	414386-R4999/1	0.876244	91.828	465	Bacteria	Firmicutes	Bacilli	Lactobacillales	Streptococcaceae	Streptococcus
OTU--1133	414471-R1588/1	0.993342	88.412	466	Bacteria	Firmicutes	Unclassified Firmicutes	Unclassified Firmicutes	Unclassified Firmicutes	Unclassified Firmicutes
OTU--1134	414303-R17115/1	0.993887	99.7849	465	Bacteria	Proteobacteria	Gammaproteobacteria	Pseudomonadales	Pseudomonadaceae	Pseudomonas
OTU--1135	414472-R5916/1	0.937054	95.2596	443	Bacteria	Fusobacteriota	Fusobacteriia	Fusobacteriales	Fusobacteriaceae	Fusobacterium
OTU--1136	414289-R365/1	0.970352	85.618	444	Bacteria	Patescibacteria	Parcubacteria	Candidatus Nomurabacteria	Unclassified Candidatus Nomurabacteria	Unclassified Candidatus Nomurabacteria
OTU--1137	414471-R716/1	0.885334	90.3226	458	Bacteria	Proteobacteria	Gammaproteobacteria	Pasteurellales	Pasteurellaceae	Unclassified Pasteurellaceae
OTU--1138	414386-R2650/1	0.952109	96.1625	443	Bacteria	Fusobacteriota	Fusobacteriia	Fusobacteriales	Fusobacteriaceae	Fusobacterium
OTU--1139	414477-R1654/1	0.9895	97.1678	459	Bacteria	Bacteroidota	Bacteroidia	Sphingobacteriales	Lentimicrobiaceae	Lentimicrobium
OTU--1140	503044-R41/1	0.992851	98.1982	442	Bacteria	Synergistota	Synergistia	Synergistales	Synergistaceae	Pyramidobacter
OTU--1141	414472-R1385/1	0.960189	96.9565	460	Bacteria	Bacteroidota	Bacteroidia	Bacteroidales	Porphyromonadaceae	Porphyromonas
OTU--1142	414472-R5685/1	0.833678	87.1795	460	Bacteria	Firmicutes	Negativicutes	Veillonellales-Selenomonadales	Veillonellaceae	Veillonella
OTU--1143	416055-R1299/1	0.977646	83.4764	466	Bacteria	Fusobacteriota	Fusobacteriia	Fusobacteriales	Leptotrichiaceae	Leptotrichia
OTU--1144	414477-R1659/1	0.953127	95.207	459	Bacteria	Bacteroidota	Bacteroidia	Bacteroidales	Prevotellaceae	Alloprevotella
OTU--1145	414472-R5791/1	0.983021	93.4783	460	Bacteria	Bacteroidota	Bacteroidia	Bacteroidales	Prevotellaceae	Prevotella
OTU--1146	414474-R22533/1	0.831788	86.2955	459	Bacteria	Firmicutes	Negativicutes	Veillonellales-Selenomonadales	Veillonellaceae	Veillonella
OTU--1147	414472-R10544/1	0.989413	94.6188	444	Bacteria	Fusobacteriota	Fusobacteriia	Fusobacteriales	Leptotrichiaceae	Leptotrichia
OTU--1148	414454-R20794/1	0.371372	48.0337	324	Unclassified	BAD	BAD	BAD	BAD	BAD
OTU--1149	414477-R13717/1	0.97028	93.5123	444	Bacteria	Actinobacteriota	Coriobacteriia	Coriobacteriales	Atopobiaceae	Atopobium
OTU--1150	414503-R1853/1	0.488459	45.092	296	Unclassified	BAD	BAD	BAD	BAD	BAD
OTU--1151	414474-R29008/1	0.979231	84.4492	459	Bacteria	Bacteroidota	Bacteroidia	Bacteroidales	Prevotellaceae	Prevotella
OTU--1152	414472-R8237/1	0.988549	89.9142	464	Bacteria	Firmicutes	Unclassified Firmicutes	Unclassified Firmicutes	Unclassified Firmicutes	Unclassified Firmicutes
OTU--1153	503843-R375/1	0.979506	95.4545	440	Bacteria	Firmicutes	Clostridia	Lachnospirales	Lachnospiraceae	Unclassified Lachnospiraceae
OTU--1154	414304-R2589/1	0.989524	91.236	444	Bacteria	Patescibacteria	Parcubacteria	Candidatus Moranbacteria	Unclassified Candidatus Moranbacteria	Unclassified Candidatus Moranbacteria
OTU--1155	414472-R4524/1	0.934661	94.7846	440	Bacteria	Firmicutes	Clostridia	Lachnospirales	Lachnospiraceae	Oribacterium
OTU--1156	414474-R10877/1	0.98582	96.3043	459	Bacteria	Firmicutes	Bacilli	Erysipelotrichales	Erysipelotrichaceae	Unclassified Erysipelotrichaceae
OTU--1157	503269-R13303/1	0.985989	98.913	460	Bacteria	Bacteroidota	Bacteroidia	Bacteroidales	Rikenellaceae	Rikenellaceae RC9 gut group
OTU--1158	505944-R1791/1	0.993495	94.8498	466	Bacteria	Firmicutes	Negativicutes	Veillonellales-Selenomonadales	Veillonellaceae	Unclassified Veillonellaceae
OTU--1159	414006-R23933/1	0.490593	39.6364	506	Unclassified	BAD	BAD	BAD	BAD	BAD
OTU--1160	414472-R21141/1	0.975231	97.8495	465	Bacteria	Firmicutes	Negativicutes	Veillonellales-Selenomonadales	Selenomonadaceae	Selenomonas
OTU--1161	416055-R14462/1	0.986767	95.2809	442	Bacteria	Firmicutes	Clostridia	Peptostreptococcales-Tissierellales	Anaerovoracaceae	[Eubacterium] nodatum group
OTU--1162	414472-R7042/1	0.986119	98.9154	461	Bacteria	Bacteroidota	Bacteroidia	Bacteroidales	Porphyromonadaceae	Porphyromonas
OTU--1163	414290-R5453/1	0.953507	89.2704	465	Bacteria	Firmicutes	Bacilli	Izemoplasmatales	Unclassified Izemoplasmatales	Unclassified Izemoplasmatales
OTU--1164	414474-R19762/1	0.934185	95.4839	465	Bacteria	Firmicutes	Bacilli	Lactobacillales	Streptococcaceae	Streptococcus
OTU--1165	414472-R20490/1	0.949194	96.7811	465	Bacteria	Firmicutes	Bacilli	Lactobacillales	Streptococcaceae	Streptococcus
OTU--1166	414303-R2072/1	0.991531	98.8662	441	Bacteria	Chloroflexi	Anaerolineae	Anaerolineales	Anaerolineaceae	Flexilinea
OTU--1167	416026-R14677/1	0.959551	97.3333	465	Bacteria	Firmicutes	Negativicutes	Veillonellales-Selenomonadales	Veillonellaceae	Veillonella
OTU--1168	414386-R8335/1	0.990052	95.0108	461	Bacteria	Bacteroidota	Bacteroidia	Bacteroidales	Prevotellaceae	Prevotella
OTU--1169	414477-R6014/1	0.977317	95.0562	444	Bacteria	Actinobacteriota	Coriobacteriia	Coriobacteriales	Atopobiaceae	Atopobium
OTU--1170	414472-R17758/1	0.874491	88.3871	443	Bacteria	Proteobacteria	Gammaproteobacteria	Burkholderiales	Neisseriaceae	Neisseria
OTU--1171	414386-R339/1	0.979926	95.4348	460	Bacteria	Bacteroidota	Bacteroidia	Bacteroidales	Prevotellaceae	Prevotella
OTU--1172	503044-R4030/1	0.993549	95.2688	464	Bacteria	Firmicutes	Bacilli	Lactobacillales	Lactobacillaceae	Lactobacillus
OTU--1173	503017-R1056/1	0.974384	96.7391	460	Bacteria	Bacteroidota	Bacteroidia	Flavobacteriales	Flavobacteriaceae	Capnocytophaga
OTU--1174	414474-R5765/1	0.96621	95.9091	439	Bacteria	Firmicutes	Clostridia	Peptostreptococcales-Tissierellales	Peptostreptococcaceae	Peptostreptococcus
OTU--1175	505544-R15421/1	0.968078	92.9638	466	Bacteria	Firmicutes	Bacilli	Staphylococcales	Gemellaceae	Gemella
OTU--1176	503908-R7482/1	0.987183	96.9828	464	Bacteria	Firmicutes	Negativicutes	Veillonellales-Selenomonadales	Selenomonadaceae	Selenomonas
OTU--1177	414472-R1252/1	0.936763	95.302	447	Bacteria	Actinobacteriota	Actinobacteria	Micrococcales	Micrococcaceae	Rothia
OTU--1178	414472-R1882/1	0.982115	83.691	465	Bacteria	Firmicutes	Bacilli	Lactobacillales	Carnobacteriaceae	Granulicatella
OTU--1179	414289-R6/1	0.985007	96.1625	442	Bacteria	Patescibacteria	Saccharimonadia	Saccharimonadales	Unclassified Saccharimonadales	Unclassified Saccharimonadales
OTU--1180	414386-R12735/1	0.986017	91.1063	460	Bacteria	Bacteroidota	Bacteroidia	Bacteroidales	Prevotellaceae	Alloprevotella
OTU--1181	503055-R18915/1	0.787966	85.0107	459	Bacteria	Firmicutes	Bacilli	Lactobacillales	Streptococcaceae	Streptococcus
OTU--1182	414289-R25/1	0.982354	90.583	446	Bacteria	Patescibacteria	Parcubacteria	Unclassified Parcubacteria	Unclassified Parcubacteria	Unclassified Parcubacteria
OTU--1183	503724-R27074/1	0.962737	94.6921	470	Bacteria	Firmicutes	Bacilli	Lactobacillales	Unclassified Lactobacillales	Unclassified Lactobacillales
OTU--1184	503035-R24533/1	0.985969	96.5217	459	Bacteria	Bacteroidota	Bacteroidia	Bacteroidales	Prevotellaceae	Alloprevotella
OTU--1185	503044-R6067/1	0.971202	97.8541	465	Bacteria	Firmicutes	Bacilli	Staphylococcales	Staphylococcaceae	Staphylococcus
OTU--1186	414303-R2214/1	0.930989	95.279	465	Bacteria	Firmicutes	Bacilli	Lactobacillales	Streptococcaceae	Streptococcus
OTU--1187	416026-R105/1	0.990064	94.3478	460	Bacteria	Bacteroidota	Bacteroidia	Bacteroidales	Prevotellaceae	Prevotella
OTU--1188	505648-R24331/1	0.977409	94.7939	461	Bacteria	Bacteroidota	Bacteroidia	Bacteroidales	Prevotellaceae	Prevotella
OTU--1189	414289-R12578/1	0.975145	90.7865	444	Bacteria	Patescibacteria	Parcubacteria	Unclassified Parcubacteria	Unclassified Parcubacteria	Unclassified Parcubacteria
OTU--1190	414006-R9855/1	0.511964	45.0276	326	Unclassified	BAD	BAD	BAD	BAD	BAD
OTU--1191	414386-R9803/1	0.941388	95.7173	465	Bacteria	Firmicutes	Bacilli	Lactobacillales	Carnobacteriaceae	Granulicatella
OTU--1192	505613-R10609/1	0.97436	98.4946	465	Bacteria	Proteobacteria	Gammaproteobacteria	Enterobacterales	Yersiniaceae	Serratia
OTU--1193	414386-R22784/1	0.985308	85.6522	445	Bacteria	Bacteroidota	Bacteroidia	Bacteroidales	Prevotellaceae	Prevotella
OTU--1194	414006-R4759/1	0.986491	96.7391	460	Bacteria	Bacteroidota	Bacteroidia	Bacteroidales	Tannerellaceae	Parabacteroides
OTU--1195	414477-R3074/1	0.989713	96.3124	460	Bacteria	Bacteroidota	Bacteroidia	Bacteroidales	Prevotellaceae	Alloprevotella
OTU--1196	414472-R11400/1	0.990023	93.2755	460	Bacteria	Bacteroidota	Bacteroidia	Bacteroidales	Prevotellaceae	Prevotella
OTU--1197	414289-R11605/1	0.99392	99.7854	466	Bacteria	Firmicutes	Bacilli	Bacillales	Bacillaceae	Bacillus
OTU--1198	414386-R16349/1	0.984567	87.9828	465	Bacteria	Firmicutes	Negativicutes	Veillonellales-Selenomonadales	Veillonellaceae	Veillonella
OTU--1199	414472-R10233/1	0.864181	89.485	460	Bacteria	Proteobacteria	Gammaproteobacteria	Burkholderiales	Neisseriaceae	Neisseria
OTU--1200	505944-R21110/1	0.94945	86.7238	465	Bacteria	Spirochaetota	Spirochaetia	Spirochaetales	Spirochaetaceae	Sphaerochaeta
OTU--1201	414006-R20236/1	0.283948	44.9412	392	Unclassified	BAD	BAD	BAD	BAD	BAD
OTU--1202	414303-R12954/1	0.969844	97.2043	465	Bacteria	Firmicutes	Bacilli	Lactobacillales	Streptococcaceae	Streptococcus
OTU--1203	414006-R5656/1	0.407459	41.8391	394	Unclassified	BAD	BAD	BAD	BAD	BAD
OTU--1204	414304-R918/1	0.981878	86.0674	444	Bacteria	Patescibacteria	Parcubacteria	Candidatus Kaiserbacteria	Unclassified Candidatus Kaiserbacteria	Unclassified Candidatus Kaiserbacteria
OTU--1205	414303-R10966/1	0.983925	99.1398	465	Bacteria	Proteobacteria	Gammaproteobacteria	Burkholderiales	Alcaligenaceae	Castellaniella
OTU--1206	503984-R17412/1	0.967793	97.8495	465	Bacteria	Firmicutes	Negativicutes	Veillonellales-Selenomonadales	Veillonellaceae	Veillonella
OTU--1207	414386-R4569/1	0.988273	95.9459	444	Bacteria	Actinobacteriota	Coriobacteriia	Coriobacteriales	Atopobiaceae	Atopobium
OTU--1208	414386-R21837/1	0.891755	90.1075	444	Bacteria	Firmicutes	Negativicutes	Veillonellales-Selenomonadales	Veillonellaceae	Veillonella
OTU--1209	414386-R3227/1	0.986564	89.8925	465	Bacteria	Firmicutes	Bacilli	Lactobacillales	Streptococcaceae	Streptococcus
OTU--1210	414386-R16734/1	0.91888	94.0043	467	Bacteria	Firmicutes	Negativicutes	Veillonellales-Selenomonadales	Veillonellaceae	Unclassified Veillonellaceae
OTU--1211	414477-R2479/1	0.985026	88.651	467	Bacteria	Patescibacteria	Saccharimonadia	Saccharimonadales	Saccharimonadaceae	TM7x
OTU--1212	414471-R16511/1	0.955289	97.2043	465	Bacteria	Firmicutes	Bacilli	Lactobacillales	Streptococcaceae	Streptococcus
OTU--1213	414472-R3789/1	0.967288	96.129	465	Bacteria	Firmicutes	Negativicutes	Veillonellales-Selenomonadales	Veillonellaceae	Veillonella
OTU--1214	414471-R21250/1	0.948041	95.6989	465	Bacteria	Firmicutes	Negativicutes	Veillonellales-Selenomonadales	Veillonellaceae	Veillonella
OTU--1215	414471-R3827/1	0.986143	87.7682	466	Bacteria	Unclassified Bacteria	Unclassified Bacteria	Unclassified Bacteria	Unclassified Bacteria	Unclassified Bacteria
OTU--1216	416026-R28754/1	0.98142	93.4641	459	Bacteria	Actinobacteriota	Actinobacteria	Actinomycetales	Actinomycetaceae	Actinomyces
OTU--1217	503044-R8294/1	0.928704	94.2431	466	Bacteria	Firmicutes	Bacilli	Unclassified Bacilli	Unclassified Bacilli	Unclassified Bacilli
OTU--1218	505162-R1165/1	0.99355	96.9631	460	Bacteria	Bacteroidota	Bacteroidia	Bacteroidales	Prevotellaceae	Prevotella
OTU--1219	414472-R26139/1	0.989236	85.2174	440	Bacteria	Bacteroidota	Bacteroidia	Bacteroidales	Prevotellaceae	Prevotella
OTU--1220	503055-R13321/1	0.970922	96.1373	466	Bacteria	Firmicutes	Negativicutes	Veillonellales-Selenomonadales	Veillonellaceae	Veillonella
OTU--1221	503053-R4654/1	0.964363	96.1451	440	Bacteria	Firmicutes	Clostridia	Lachnospirales	Lachnospiraceae	Lachnoanaerobaculum
OTU--1222	503782-R906/1	0.986698	96.7391	460	Bacteria	Bacteroidota	Bacteroidia	Flavobacteriales	Flavobacteriaceae	Capnocytophaga
OTU--1223	503017-R12977/1	0.930065	95.7082	466	Bacteria	Firmicutes	Bacilli	Lactobacillales	Streptococcaceae	Streptococcus
OTU--1224	414386-R8081/1	0.970598	97.0455	440	Bacteria	Firmicutes	Clostridia	Lachnospirales	Lachnospiraceae	Oribacterium
OTU--1225	503044-R8348/1	0.912019	93.3476	466	Bacteria	Firmicutes	Bacilli	Lactobacillales	Streptococcaceae	Streptococcus
OTU--1226	414474-R21425/1	0.818758	86.2233	459	Bacteria	Firmicutes	Bacilli	Lactobacillales	Streptococcaceae	Streptococcus
OTU--1227	414474-R20417/1	0.964384	97.5	440	Bacteria	Firmicutes	Clostridia	Lachnospirales	Lachnospiraceae	Catonella
OTU--1228	414303-R8818/1	0.98199	85.09	459	Bacteria	Firmicutes	Clostridia	Peptostreptococcales-Tissierellales	Clostridiales_Incertae Sedis XI	Parvimonas
OTU--1229	502978-R25249/1	0.885418	92.3077	466	Bacteria	Firmicutes	Bacilli	Lactobacillales	Streptococcaceae	Streptococcus
OTU--1230	503055-R5039/1	0.986305	96.5217	460	Bacteria	Bacteroidota	Bacteroidia	Bacteroidales	Prevotellaceae	Prevotella
OTU--1231	414472-R655/1	0.858585	86.2661	459	Bacteria	Firmicutes	Negativicutes	Veillonellales-Selenomonadales	Veillonellaceae	Veillonella
OTU--1232	414386-R12101/1	0.960137	95.2381	440	Bacteria	Firmicutes	Clostridia	Lachnospirales	Lachnospiraceae	Unclassified Lachnospiraceae
OTU--1233	503984-R8665/1	0.986978	96.5368	460	Bacteria	Bacteroidota	Bacteroidia	Bacteroidales	Prevotellaceae	Alloprevotella
OTU--1234	503035-R7730/1	0.959547	96.1364	440	Bacteria	Firmicutes	Clostridia	Lachnospirales	Lachnospiraceae	Lachnoanaerobaculum
OTU--1235	414303-R1813/1	0.98587	83.5118	466	Bacteria	Firmicutes	Unclassified Firmicutes	Unclassified Firmicutes	Unclassified Firmicutes	Unclassified Firmicutes
OTU--1236	414474-R10027/1	0.954365	96.5665	466	Bacteria	Firmicutes	Negativicutes	Veillonellales-Selenomonadales	Veillonellaceae	Unclassified Veillonellaceae
OTU--1237	414477-R7699/1	0.982982	92.6087	460	Bacteria	Bacteroidota	Bacteroidia	Bacteroidales	Porphyromonadaceae	Porphyromonas
OTU--1238	414303-R1055/1	0.983199	95.6616	460	Bacteria	Bacteroidota	Bacteroidia	Bacteroidales	Prevotellaceae	Prevotella
OTU--1239	414503-R850/1	0.982692	98.6364	440	Bacteria	Firmicutes	Clostridia	Lachnospirales	Lachnospiraceae	Unclassified Lachnospiraceae
OTU--1240	414386-R13453/1	0.985853	85.8696	459	Bacteria	Fusobacteriota	Fusobacteriia	Fusobacteriales	Fusobacteriaceae	Fusobacterium
OTU--1241	503035-R12177/1	0.958174	95.4348	460	Bacteria	Bacteroidota	Bacteroidia	Bacteroidales	Porphyromonadaceae	Porphyromonas
OTU--1242	414472-R20918/1	0.932799	94.8546	446	Bacteria	Actinobacteriota	Actinobacteria	Micrococcales	Micrococcaceae	Rothia
OTU--1243	414303-R11483/1	0.980051	96.3043	460	Bacteria	Bacteroidota	Bacteroidia	Bacteroidales	Prevotellaceae	Prevotella
OTU--1244	414303-R6598/1	0.948683	95.4853	443	Bacteria	Fusobacteriota	Fusobacteriia	Fusobacteriales	Fusobacteriaceae	Fusobacterium
OTU--1245	414474-R7287/1	0.9147	93.0435	459	Bacteria	Actinobacteriota	Actinobacteria	Actinomycetales	Actinomycetaceae	Actinomyces
OTU--1246	414474-R19842/1	0.936198	93.0586	460	Bacteria	Bacteroidota	Bacteroidia	Bacteroidales	Prevotellaceae	Prevotella
OTU--1247	416055-R26768/1	0.861017	86.7679	443	Bacteria	Bacteroidota	Bacteroidia	Bacteroidales	Prevotellaceae	Prevotella
OTU--1248	414303-R14124/1	0.924102	94.8498	466	Bacteria	Firmicutes	Bacilli	Lactobacillales	Streptococcaceae	Streptococcus
OTU--1249	414006-R13580/1	0.414754	44.877	441	Unclassified	BAD	BAD	BAD	BAD	BAD
OTU--1250	416027-R23137/1	0.976092	97.4194	465	Bacteria	Firmicutes	Negativicutes	Veillonellales-Selenomonadales	Veillonellaceae	Veillonella
OTU--1251	414289-R1688/1	0.98671	98.7097	465	Bacteria	Proteobacteria	Gammaproteobacteria	Burkholderiales	Nitrosomonadaceae	Ellin6067
OTU--1252	416026-R26691/1	0.989711	87.7682	466	Bacteria	Unclassified Bacteria	Unclassified Bacteria	Unclassified Bacteria	Unclassified Bacteria	Unclassified Bacteria
OTU--1253	414289-R2979/1	0.98393	99.1304	460	Bacteria	Bacteroidota	Bacteroidia	Flavobacteriales	Weeksellaceae	Chryseobacterium
OTU--1254	414503-R7104/1	0.321265	50	329	Unclassified	BAD	BAD	BAD	BAD	BAD
OTU--1255	414472-R20025/1	0.888341	87.8261	445	Bacteria	Bacteroidota	Bacteroidia	Bacteroidales	Prevotellaceae	Prevotella
OTU--1256	414471-R26863/1	0.892352	90.1075	445	Bacteria	Proteobacteria	Gammaproteobacteria	Pasteurellales	Pasteurellaceae	Haemophilus
OTU--1257	414471-R21861/1	0.944109	90.4139	445	Bacteria	Actinobacteriota	Actinobacteria	Unclassified Actinobacteria	Unclassified Actinobacteria	Unclassified Actinobacteria
OTU--1258	505172-R4351/1	0.98669	95.8874	459	Bacteria	Actinobacteriota	Actinobacteria	Actinomycetales	Actinomycetaceae	Actinomyces
OTU--1259	414289-R1366/1	0.988311	86.5169	445	Bacteria	Patescibacteria	Parcubacteria	Candidatus Nomurabacteria	Unclassified Candidatus Nomurabacteria	Unclassified Candidatus Nomurabacteria
OTU--1260	414472-R23481/1	0.984701	84.1649	444	Bacteria	Bacteroidota	Bacteroidia	Bacteroidales	Porphyromonadaceae	Porphyromonas
OTU--1261	414006-R4954/1	0.987423	99.3213	441	Bacteria	Proteobacteria	Alphaproteobacteria	Rhizobiales	Rhizobiaceae	Allorhizobium-Neorhizobium-Pararhizobium-Rhizobium
OTU--1262	414474-R808/1	0.981517	86.2661	466	Bacteria	Unclassified Bacteria	Unclassified Bacteria	Unclassified Bacteria	Unclassified Bacteria	Unclassified Bacteria
OTU--1263	414503-R30338/1	0.482961	42.0475	481	Unclassified	BAD	BAD	BAD	BAD	BAD
OTU--1264	414303-R933/1	0.958218	95.2174	460	Bacteria	Bacteroidota	Bacteroidia	Bacteroidales	Prevotellaceae	Prevotella
OTU--1265	414006-R8795/1	0.603262	33.9207	399	Unclassified	BAD	BAD	BAD	BAD	BAD
OTU--1266	414290-R3253/1	0.98713	98.927	465	Bacteria	Firmicutes	Bacilli	Lactobacillales	Listeriaceae	Brochothrix
OTU--1267	414474-R29821/1	0.989057	96.2963	458	Bacteria	Actinobacteriota	Actinobacteria	Actinomycetales	Actinomycetaceae	Actinomyces
OTU--1268	503035-R585/1	0.928769	95.279	466	Bacteria	Proteobacteria	Gammaproteobacteria	Burkholderiales	Neisseriaceae	Neisseria
OTU--1269	414477-R20440/1	0.986603	92.4078	460	Bacteria	Bacteroidota	Bacteroidia	Bacteroidales	Prevotellaceae	Prevotella
OTU--1270	414503-R6148/1	0.503985	41.6667	409	Unclassified	BAD	BAD	BAD	BAD	BAD
OTU--1271	416026-R3014/1	0.989908	88.8412	466	Bacteria	Firmicutes	Negativicutes	Veillonellales-Selenomonadales	Veillonellaceae	Veillonella
OTU--1272	414472-R1123/1	0.922171	94.1936	465	Bacteria	Proteobacteria	Gammaproteobacteria	Burkholderiales	Neisseriaceae	Neisseria
OTU--1273	503035-R25492/1	0.846932	86.2366	442	Bacteria	Firmicutes	Negativicutes	Veillonellales-Selenomonadales	Veillonellaceae	Veillonella
OTU--1274	414454-R14520/1	0.985641	95.5774	444	Bacteria	Firmicutes	Clostridia	Clostridia vadinBB60 group	Unclassified Clostridia vadinBB60 group	Unclassified Clostridia vadinBB60 group
OTU--1275	414472-R11346/1	0.986686	88.172	465	Bacteria	Firmicutes	Negativicutes	Veillonellales-Selenomonadales	Veillonellaceae	Veillonella
OTU--1276	414472-R14509/1	0.922939	95.0538	465	Bacteria	Firmicutes	Bacilli	Lactobacillales	Streptococcaceae	Streptococcus
OTU--1277	414472-R27057/1	0.949562	94.7826	460	Bacteria	Bacteroidota	Bacteroidia	Bacteroidales	Prevotellaceae	Prevotella
OTU--1278	503055-R8430/1	0.991766	95.2278	460	Bacteria	Bacteroidota	Bacteroidia	Bacteroidales	Prevotellaceae	Prevotella
OTU--1279	414472-R14617/1	0.912564	93.9785	465	Bacteria	Firmicutes	Bacilli	Lactobacillales	Streptococcaceae	Streptococcus
OTU--1280	414472-R1026/1	0.980237	88.3871	465	Bacteria	Proteobacteria	Gammaproteobacteria	Unclassified Gammaproteobacteria	Unclassified Gammaproteobacteria	Unclassified Gammaproteobacteria
OTU--1281	414386-R17/1	0.986021	90.9287	459	Bacteria	Bacteroidota	Bacteroidia	Bacteroidales	Prevotellaceae	Alloprevotella
OTU--1282	416026-R8574/1	0.962123	97.0655	443	Bacteria	Fusobacteriota	Fusobacteriia	Fusobacteriales	Fusobacteriaceae	Fusobacterium
OTU--1283	503413-R1934/1	0.967032	90.2273	440	Bacteria	Firmicutes	Clostridia	Peptostreptococcales-Tissierellales	Clostridiales_Incertae Sedis XI	Fenollaria
OTU--1284	503017-R11050/1	0.977276	94.7826	460	Bacteria	Bacteroidota	Bacteroidia	Bacteroidales	Porphyromonadaceae	Porphyromonas
OTU--1285	503411-R16741/1	0.989852	95.6332	457	Bacteria	Actinobacteriota	Actinobacteria	Actinomycetales	Actinomycetaceae	Actinomyces
OTU--1286	414472-R5602/1	0.916708	92.9185	465	Bacteria	Firmicutes	Bacilli	Staphylococcales	Gemellaceae	Gemella
OTU--1287	414471-R16731/1	0.79367	86.5672	466	Bacteria	Firmicutes	Bacilli	Lactobacillales	Streptococcaceae	Streptococcus
OTU--1288	505331-R25388/1	0.986823	97.18	460	Bacteria	Bacteroidota	Bacteroidia	Bacteroidales	Prevotellaceae	Prevotella
OTU--1289	414477-R21148/1	0.986384	89.2704	466	Bacteria	Firmicutes	Bacilli	Lactobacillales	Streptococcaceae	Streptococcus
OTU--1290	414472-R2602/1	0.89604	92.6882	465	Bacteria	Proteobacteria	Gammaproteobacteria	Pasteurellales	Pasteurellaceae	Haemophilus
OTU--1291	414474-R219/1	0.985449	86.8481	439	Bacteria	Firmicutes	Clostridia	Lachnospirales	Lachnospiraceae	Unclassified Lachnospiraceae
OTU--1292	414471-R6744/1	0.880937	92.2912	467	Bacteria	Firmicutes	Bacilli	Lactobacillales	Streptococcaceae	Streptococcus
OTU--1293	414472-R20413/1	0.967387	96.2963	458	Bacteria	Actinobacteriota	Actinobacteria	Actinomycetales	Actinomycetaceae	Actinomyces
OTU--1294	414471-R11071/1	0.988269	88.172	465	Bacteria	Unclassified Bacteria	Unclassified Bacteria	Unclassified Bacteria	Unclassified Bacteria	Unclassified Bacteria
OTU--1295	414472-R16870/1	0.96903	96.1364	440	Bacteria	Firmicutes	Clostridia	Lachnospirales	Lachnospiraceae	Stomatobaculum
OTU--1296	414386-R6306/1	0.990189	96.3043	460	Bacteria	Bacteroidota	Bacteroidia	Bacteroidales	Prevotellaceae	Prevotella
OTU--1297	416026-R3993/1	0.827639	88.3871	465	Bacteria	Unclassified Bacteria	Unclassified Bacteria	Unclassified Bacteria	Unclassified Bacteria	Unclassified Bacteria
OTU--1298	414472-R25759/1	0.977436	89.5425	457	Bacteria	Actinobacteriota	Coriobacteriia	Coriobacteriales	Atopobiaceae	Atopobium
OTU--1299	414471-R13726/1	0.99055	98.9247	465	Bacteria	Proteobacteria	Gammaproteobacteria	Burkholderiales	Neisseriaceae	Unclassified Neisseriaceae
OTU--1300	414474-R19629/1	0.984329	87.8049	466	Bacteria	Firmicutes	Unclassified Firmicutes	Unclassified Firmicutes	Unclassified Firmicutes	Unclassified Firmicutes
OTU--1301	503413-R22350/1	0.981182	98.9247	465	Bacteria	Proteobacteria	Gammaproteobacteria	Enterobacterales	Enterobacteriaceae	Klebsiella
OTU--1302	414471-R1241/1	0.86002	84.8291	460	Bacteria	Firmicutes	Bacilli	Staphylococcales	Unclassified Staphylococcaceae	Unclassified Staphylococcaceae
OTU--1303	414303-R16591/1	0.983635	99.3243	444	Bacteria	Firmicutes	Clostridia	Oscillospirales	Oscillospiraceae	UCG-005
OTU--1304	414303-R8759/1	0.850092	86.6091	444	Bacteria	Bacteroidota	Bacteroidia	Bacteroidales	Prevotellaceae	Prevotella
OTU--1305	503724-R4173/1	0.949646	96.5591	465	Bacteria	Firmicutes	Negativicutes	Veillonellales-Selenomonadales	Veillonellaceae	Veillonella
OTU--1306	414474-R3597/1	0.949631	94.9891	458	Bacteria	Actinobacteriota	Actinobacteria	Actinomycetales	Actinomycetaceae	Actinomyces
OTU--1307	414454-R10803/1	0.425226	40.8537	307	Unclassified	BAD	BAD	BAD	BAD	BAD
OTU--1308	414386-R3836/1	0.987773	84.1202	465	Bacteria	Firmicutes	Bacilli	Lactobacillales	Carnobacteriaceae	Granulicatella
OTU--1309	503782-R3551/1	0.971051	86.0674	445	Bacteria	Proteobacteria	Gammaproteobacteria	Burkholderiales	Neisseriaceae	Unclassified Neisseriaceae
OTU--1310	503845-R1551/1	0.972047	89.6629	445	Bacteria	Patescibacteria	Parcubacteria	Candidatus Nomurabacteria	Unclassified Candidatus Nomurabacteria	Unclassified Candidatus Nomurabacteria
OTU--1311	414477-R16242/1	0.986356	88.1974	465	Bacteria	Firmicutes	Clostridia	Lachnospirales	Lachnospiraceae	Lachnoanaerobaculum
OTU--1312	414289-R415/1	0.977623	84.7191	444	Bacteria	Patescibacteria	Parcubacteria	Candidatus Nomurabacteria	Unclassified Candidatus Nomurabacteria	Unclassified Candidatus Nomurabacteria
OTU--1313	503017-R11172/1	0.986158	87.9819	440	Bacteria	Proteobacteria	Gammaproteobacteria	Burkholderiales	Neisseriaceae	Neisseria
OTU--1314	503046-R10579/1	0.94322	95.9227	466	Bacteria	Firmicutes	Bacilli	Lactobacillales	Streptococcaceae	Streptococcus
OTU--1315	414289-R1078/1	0.975092	83.3708	442	Bacteria	Patescibacteria	ABY1	Candidatus Magasanikbacteria	Unclassified Candidatus Magasanikbacteria	Unclassified Candidatus Magasanikbacteria
OTU--1316	414503-R9031/1	0.455698	46.3466	445	Unclassified	BAD	BAD	BAD	BAD	BAD
OTU--1317	414386-R25436/1	0.993522	99.1416	466	Bacteria	Spirochaetota	Spirochaetia	Spirochaetales	Spirochaetaceae	Treponema
OTU--1318	414386-R2504/1	0.949658	96.5591	465	Bacteria	Firmicutes	Negativicutes	Veillonellales-Selenomonadales	Veillonellaceae	Veillonella
OTU--1319	416055-R4836/1	0.989278	89.2473	461	Bacteria	Firmicutes	Negativicutes	Veillonellales-Selenomonadales	Veillonellaceae	Unclassified Veillonellaceae
OTU--1320	414471-R1809/1	0.982519	85.8672	466	Bacteria	Bacteroidota	Bacteroidia	Flavobacteriales	Flavobacteriaceae	Capnocytophaga
OTU--1321	414503-R6238/1	0.407558	42.7711	285	Unclassified	BAD	BAD	BAD	BAD	BAD
OTU--1322	414477-R20569/1	0.982273	95.8606	459	Bacteria	Bacteroidota	Bacteroidia	Bacteroidales	Prevotellaceae	Alloprevotella
OTU--1323	414006-R18011/1	0.586687	32.5911	432	Unclassified	BAD	BAD	BAD	BAD	BAD
OTU--1324	414386-R28423/1	0.986792	97.6087	460	Bacteria	Bacteroidota	Bacteroidia	Bacteroidales	Prevotellaceae	Prevotella
OTU--1325	414471-R23183/1	0.983322	99.0909	440	Bacteria	Proteobacteria	Alphaproteobacteria	Rhizobiales	Rhizobiaceae	Allorhizobium-Neorhizobium-Pararhizobium-Rhizobium
OTU--1326	414386-R11451/1	0.985089	94.7826	460	Bacteria	Bacteroidota	Bacteroidia	Bacteroidales	Prevotellaceae	Prevotella
OTU--1327	414474-R8568/1	0.986646	95.4348	460	Bacteria	Bacteroidota	Bacteroidia	Bacteroidales	Prevotellaceae	Prevotella
OTU--1328	414471-R18936/1	0.91639	94.4086	465	Bacteria	Firmicutes	Bacilli	Lactobacillales	Streptococcaceae	Streptococcus
OTU--1329	414386-R12779/1	0.983432	95.6616	460	Bacteria	Bacteroidota	Bacteroidia	Bacteroidales	Prevotellaceae	Prevotella
OTU--1330	414472-R9520/1	0.990291	99.3548	465	Bacteria	Proteobacteria	Gammaproteobacteria	Burkholderiales	Comamonadaceae	Comamonas
OTU--1331	503407-R11772/1	0.981545	98.4199	442	Bacteria	Firmicutes	Clostridia	Oscillospirales	Ruminococcaceae	Ruminococcus
OTU--1332	414472-R9541/1	0.978244	94.5652	460	Bacteria	Bacteroidota	Bacteroidia	Bacteroidales	Prevotellaceae	Prevotella
OTU--1333	414472-R14401/1	0.964774	95.6522	460	Bacteria	Bacteroidota	Bacteroidia	Bacteroidales	Prevotellaceae	Prevotella
OTU--1334	414472-R10157/1	0.98624	88.3871	465	Bacteria	Unclassified Bacteria	Unclassified Bacteria	Unclassified Bacteria	Unclassified Bacteria	Unclassified Bacteria
OTU--1335	414503-R10782/1	0.538757	30.2521	437	Unclassified	BAD	BAD	BAD	BAD	BAD
OTU--1336	414474-R26576/1	0.965176	96.2963	459	Bacteria	Bacteroidota	Bacteroidia	Bacteroidales	Prevotellaceae	Alloprevotella
OTU--1337	414451-R8433/1	0.500687	43.0421	291	Unclassified	BAD	BAD	BAD	BAD	BAD
OTU--1338	414472-R845/1	0.952338	94.1304	460	Bacteria	Bacteroidota	Bacteroidia	Bacteroidales	Prevotellaceae	Prevotella
OTU--1339	414386-R21537/1	0.935974	95.914	465	Bacteria	Firmicutes	Bacilli	Lactobacillales	Streptococcaceae	Streptococcus
OTU--1340	414477-R30157/1	0.988567	93.4783	460	Bacteria	Bacteroidota	Bacteroidia	Bacteroidales	Porphyromonadaceae	Porphyromonas
OTU--1341	414474-R28634/1	0.989834	89.4624	465	Bacteria	Firmicutes	Unclassified Firmicutes	Unclassified Firmicutes	Unclassified Firmicutes	Unclassified Firmicutes
OTU--1342	416055-R960/1	0.856674	89.2704	458	Bacteria	Proteobacteria	Gammaproteobacteria	Burkholderiales	Neisseriaceae	Neisseria
OTU--1343	414386-R19644/1	0.895455	91.2017	465	Bacteria	Firmicutes	Bacilli	Lactobacillales	Streptococcaceae	Streptococcus
OTU--1344	416026-R3632/1	0.989591	84.3478	459	Bacteria	Firmicutes	Bacilli	Lactobacillales	Streptococcaceae	Streptococcus
OTU--1345	503017-R13207/1	0.960799	95.6818	440	Bacteria	Firmicutes	Clostridia	Lachnospirales	Lachnospiraceae	Unclassified Lachnospiraceae
OTU--1346	414006-R8386/1	0.986732	98.6517	445	Bacteria	Actinobacteriota	Actinobacteria	Micrococcales	Dermabacteraceae	Brachybacterium
OTU--1347	414386-R19058/1	0.984743	90.7527	465	Bacteria	Firmicutes	Unclassified Firmicutes	Unclassified Firmicutes	Unclassified Firmicutes	Unclassified Firmicutes
OTU--1348	414471-R8091/1	0.857181	89.5075	465	Bacteria	Proteobacteria	Gammaproteobacteria	Pasteurellales	Pasteurellaceae	Haemophilus
OTU--1349	414472-R14691/1	0.933175	94.3946	446	Bacteria	Actinobacteriota	Actinobacteria	Micrococcales	Micrococcaceae	Rothia
OTU--1350	414454-R11416/1	0.98669	99.3289	447	Bacteria	Actinobacteriota	Actinobacteria	Corynebacteriales	Corynebacteriaceae	Corynebacterium
OTU--1351	416026-R1459/1	0.950489	95.4751	442	Bacteria	Patescibacteria	Saccharimonadia	Saccharimonadales	Saccharimonadaceae	Unclassified Saccharimonadaceae
OTU--1352	414474-R12955/1	0.952264	96.9893	465	Bacteria	Firmicutes	Bacilli	Lactobacillales	Streptococcaceae	Streptococcus
OTU--1353	503053-R8193/1	0.959328	96.5217	460	Bacteria	Actinobacteriota	Actinobacteria	Actinomycetales	Actinomycetaceae	Actinomyces
OTU--1354	503724-R17229/1	0.960463	95.9315	466	Bacteria	Firmicutes	Bacilli	Staphylococcales	Gemellaceae	Gemella
OTU--1355	414474-R19738/1	0.967276	96.129	465	Bacteria	Firmicutes	Negativicutes	Veillonellales-Selenomonadales	Veillonellaceae	Veillonella
OTU--1356	414477-R6557/1	0.990068	95.4447	460	Bacteria	Bacteroidota	Bacteroidia	Bacteroidales	Prevotellaceae	Prevotella
OTU--1357	416026-R15018/1	0.98771	83.6956	459	Bacteria	Unclassified Bacteria	Unclassified Bacteria	Unclassified Bacteria	Unclassified Bacteria	Unclassified Bacteria
OTU--1358	416026-R5881/1	0.860831	87.8205	441	Bacteria	Firmicutes	Bacilli	Lactobacillales	Streptococcaceae	Streptococcus
OTU--1359	416055-R1286/1	0.970842	94.1309	443	Bacteria	Fusobacteriota	Fusobacteriia	Fusobacteriales	Leptotrichiaceae	Leptotrichia
OTU--1360	414472-R1603/1	0.876335	88.412	443	Bacteria	Firmicutes	Negativicutes	Veillonellales-Selenomonadales	Veillonellaceae	Veillonella
OTU--1361	414472-R7707/1	0.956891	96.1625	443	Bacteria	Fusobacteriota	Fusobacteriia	Fusobacteriales	Fusobacteriaceae	Fusobacterium
OTU--1362	414454-R21455/1	0.498513	42.638	286	Unclassified	BAD	BAD	BAD	BAD	BAD
OTU--1363	414503-R4781/1	0.401384	45.202	368	Unclassified	BAD	BAD	BAD	BAD	BAD
OTU--1364	414474-R26541/1	0.985859	91.8736	439	Bacteria	Fusobacteriota	Fusobacteriia	Fusobacteriales	Fusobacteriaceae	Fusobacterium
OTU--1365	414503-R1949/1	0.448446	47.479	462	Unclassified	BAD	BAD	BAD	BAD	BAD
OTU--1366	503017-R19390/1	0.838333	87.5803	444	Bacteria	Proteobacteria	Gammaproteobacteria	Burkholderiales	Neisseriaceae	Neisseria
OTU--1367	414386-R11563/1	0.981083	94.1573	443	Bacteria	Fusobacteriota	Fusobacteriia	Fusobacteriales	Leptotrichiaceae	Leptotrichia
OTU--1368	503055-R2719/1	0.987479	97.6344	465	Bacteria	Firmicutes	Negativicutes	Veillonellales-Selenomonadales	Selenomonadaceae	Selenomonas
OTU--1369	414503-R2074/1	0.327193	44.2254	297	Unclassified	BAD	BAD	BAD	BAD	BAD
OTU--1370	414503-R5781/1	0.473583	43.4685	408	Unclassified	BAD	BAD	BAD	BAD	BAD
OTU--1371	416026-R13915/1	0.986451	95.7399	444	Bacteria	Actinobacteriota	Coriobacteriia	Coriobacteriales	Atopobiaceae	Atopobium
OTU--1372	414304-R2838/1	0.985684	95.0113	441	Bacteria	Patescibacteria	Saccharimonadia	Saccharimonadales	Unclassified Saccharimonadales	Unclassified Saccharimonadales
OTU--1373	503017-R14017/1	0.941577	97.4713	465	Bacteria	Firmicutes	Bacilli	Lactobacillales	Streptococcaceae	Streptococcus
OTU--1374	416055-R12725/1	0.986015	83.7259	466	Bacteria	Bacteroidota	Bacteroidia	Bacteroidales	Prevotellaceae	Prevotella
OTU--1375	414474-R13655/1	0.980506	85.4077	466	Bacteria	Fusobacteriota	Fusobacteriia	Fusobacteriales	Leptotrichiaceae	Leptotrichia
OTU--1376	414471-R30215/1	0.989804	87.5536	466	Bacteria	Firmicutes	Unclassified Firmicutes	Unclassified Firmicutes	Unclassified Firmicutes	Unclassified Firmicutes
OTU--1377	416026-R19579/1	0.990208	95.8785	460	Bacteria	Bacteroidota	Bacteroidia	Bacteroidales	Prevotellaceae	Prevotella
OTU--1378	414474-R3691/1	0.98808	93.6795	443	Bacteria	Fusobacteriota	Fusobacteriia	Fusobacteriales	Leptotrichiaceae	Leptotrichia
OTU--1379	414289-R578/1	0.966774	88.1974	465	Bacteria	Proteobacteria	Gammaproteobacteria	Unclassified Gammaproteobacteria	Unclassified Gammaproteobacteria	Unclassified Gammaproteobacteria
OTU--1380	414303-R8103/1	0.925789	94.4086	465	Bacteria	Proteobacteria	Gammaproteobacteria	Burkholderiales	Neisseriaceae	Neisseria
OTU--1381	503017-R24664/1	0.987383	86.2366	465	Bacteria	Unclassified Bacteria	Unclassified Bacteria	Unclassified Bacteria	Unclassified Bacteria	Unclassified Bacteria
OTU--1382	414471-R22793/1	0.945351	95.4148	458	Bacteria	Actinobacteriota	Actinobacteria	Actinomycetales	Actinomycetaceae	Actinomyces
OTU--1383	505467-R3329/1	0.452935	41.989	309	Unclassified	BAD	BAD	BAD	BAD	BAD
OTU--1384	416027-R19777/1	0.945908	95.6989	465	Bacteria	Firmicutes	Negativicutes	Veillonellales-Selenomonadales	Veillonellaceae	Veillonella
OTU--1385	414503-R2757/1	0.982803	96.614	443	Bacteria	Firmicutes	Clostridia	Oscillospirales	Ethanoligenenaceae	Ethanoligenens
OTU--1386	414471-R29737/1	0.98596	95.4955	444	Bacteria	Actinobacteriota	Coriobacteriia	Coriobacteriales	Atopobiaceae	Atopobium
OTU--1387	414503-R9957/1	0.432436	46.0259	486	Unclassified	BAD	BAD	BAD	BAD	BAD
OTU--1388	503002-R1691/1	0.976197	97.3034	444	Bacteria	Firmicutes	Clostridia	Christensenellales	Christensenellaceae	Christensenellaceae R-7 group
OTU--1389	414472-R26004/1	0.966777	95.4853	442	Bacteria	Firmicutes	Clostridia	Peptostreptococcales-Tissierellales	Anaerovoracaceae	[Eubacterium] nodatum group
OTU--1390	414386-R27669/1	0.961344	97.0021	465	Bacteria	Proteobacteria	Gammaproteobacteria	Pasteurellales	Pasteurellaceae	Haemophilus
OTU--1391	414386-R15509/1	0.843011	86.0215	457	Bacteria	Firmicutes	Bacilli	Lactobacillales	Streptococcaceae	Streptococcus
OTU--1392	414289-R9808/1	0.985049	97.6344	464	Bacteria	Firmicutes	Bacilli	Erysipelotrichales	Erysipelatoclostridiaceae	Erysipelotrichaceae UCG-003
OTU--1393	414303-R11904/1	0.984441	86.4516	464	Bacteria	Unclassified Bacteria	Unclassified Bacteria	Unclassified Bacteria	Unclassified Bacteria	Unclassified Bacteria
OTU--1394	414386-R26648/1	0.929827	95.0538	465	Bacteria	Firmicutes	Negativicutes	Veillonellales-Selenomonadales	Veillonellaceae	Veillonella
OTU--1395	414503-R8968/1	0.343845	46.4832	310	Unclassified	BAD	BAD	BAD	BAD	BAD
OTU--1396	414477-R31123/1	0.990123	97.1739	460	Bacteria	Bacteroidota	Bacteroidia	Bacteroidales	Prevotellaceae	Prevotella
OTU--1397	414472-R24823/1	0.985503	87.2727	440	Bacteria	Unclassified Bacteria	Unclassified Bacteria	Unclassified Bacteria	Unclassified Bacteria	Unclassified Bacteria
OTU--1398	414503-R5943/1	0.624507	33.7596	342	Unclassified	BAD	BAD	BAD	BAD	BAD
OTU--1399	414474-R1501/1	0.944078	95.9368	443	Bacteria	Fusobacteriota	Fusobacteriia	Fusobacteriales	Fusobacteriaceae	Fusobacterium
OTU--1400	505703-R859/1	0.983838	99.1304	460	Bacteria	Bacteroidota	Bacteroidia	Flavobacteriales	Weeksellaceae	Chryseobacterium
OTU--1401	414474-R10684/1	0.82094	84.7639	440	Bacteria	Firmicutes	Bacilli	Lactobacillales	Streptococcaceae	Streptococcus
OTU--1402	503017-R477/1	0.927364	94.8387	465	Bacteria	Proteobacteria	Gammaproteobacteria	Burkholderiales	Neisseriaceae	Neisseria
OTU--1403	414386-R6703/1	0.989495	83.2618	466	Bacteria	Firmicutes	Negativicutes	Veillonellales-Selenomonadales	Veillonellaceae	Veillonella
OTU--1404	414477-R14572/1	0.956475	95.4649	440	Bacteria	Firmicutes	Clostridia	Lachnospirales	Lachnospiraceae	Oribacterium
OTU--1405	414472-R24569/1	0.988025	85.8696	459	Bacteria	Fusobacteriota	Fusobacteriia	Fusobacteriales	Fusobacteriaceae	Fusobacterium
OTU--1406	503046-R12628/1	0.962298	96.5142	458	Bacteria	Actinobacteriota	Actinobacteria	Actinomycetales	Actinomycetaceae	Actinomyces
OTU--1407	414474-R9796/1	0.981599	84.1649	440	Bacteria	Bacteroidota	Bacteroidia	Bacteroidales	Prevotellaceae	Prevotella
OTU--1408	414471-R2208/1	0.960428	96.7742	465	Bacteria	Proteobacteria	Gammaproteobacteria	Pasteurellales	Pasteurellaceae	Haemophilus
OTU--1409	503782-R1215/1	0.979143	91.757	460	Bacteria	Bacteroidota	Bacteroidia	Bacteroidales	Prevotellaceae	Prevotella
OTU--1410	505648-R3534/1	0.980477	97.2043	465	Bacteria	Proteobacteria	Gammaproteobacteria	Burkholderiales	Neisseriaceae	Kingella
OTU--1411	414472-R23380/1	0.977641	96.3636	440	Bacteria	Firmicutes	Clostridia	Lachnospirales	Lachnospiraceae	Unclassified Lachnospiraceae
OTU--1412	416027-R20865/1	0.97086	93.0586	460	Bacteria	Bacteroidota	Bacteroidia	Bacteroidales	Prevotellaceae	Unclassified Prevotellaceae
OTU--1413	414474-R1121/1	0.834242	88.0435	460	Bacteria	Campilobacterota	Campylobacteria	Campylobacterales	Campylobacteraceae	Campylobacter
OTU--1414	505381-R555/1	0.982419	98.4199	442	Bacteria	Firmicutes	Clostridia	Oscillospirales	[Eubacterium] coprostanoligenes group	Unclassified [Eubacterium] coprostanoligenes group
OTU--1415	414503-R1775/1	0.34839	48.6381	466	Unclassified	BAD	BAD	BAD	BAD	BAD
OTU--1416	414474-R17593/1	0.816877	87.5536	466	Bacteria	Firmicutes	Bacilli	Lactobacillales	Streptococcaceae	Streptococcus
OTU--1417	414474-R377/1	0.986069	86.0814	465	Bacteria	Fusobacteriota	Fusobacteriia	Fusobacteriales	Fusobacteriaceae	Fusobacterium
OTU--1418	416055-R23966/1	0.950092	91.7721	472	Bacteria	Actinobacteriota	Actinobacteria	Unclassified Actinobacteria	Unclassified Actinobacteria	Unclassified Actinobacteria
OTU--1419	503017-R23157/1	0.874726	90.7767	466	Bacteria	Proteobacteria	Gammaproteobacteria	Burkholderiales	Neisseriaceae	Neisseria
OTU--1420	414474-R18315/1	0.923097	93.8998	459	Bacteria	Bacteroidota	Bacteroidia	Bacteroidales	Prevotellaceae	Alloprevotella
OTU--1421	503053-R20133/1	0.927823	91.1308	447	Bacteria	Firmicutes	Clostridia	Lachnospirales	Lachnospiraceae	Lachnoanaerobaculum
OTU--1422	414472-R16360/1	0.98275	87.7944	465	Bacteria	Firmicutes	Bacilli	Staphylococcales	Gemellaceae	Gemella
OTU--1423	503411-R106/1	0.870008	90.364	465	Bacteria	Firmicutes	Bacilli	Lactobacillales	Streptococcaceae	Streptococcus
OTU--1424	503002-R1392/1	0.986294	91.087	460	Bacteria	Bacteroidota	Bacteroidia	Bacteroidales	Tannerellaceae	Parabacteroides
OTU--1425	414474-R23719/1	0.960366	95.6989	465	Bacteria	Firmicutes	Negativicutes	Veillonellales-Selenomonadales	Veillonellaceae	Veillonella
OTU--1426	414006-R1575/1	0.988517	98.7152	465	Bacteria	Firmicutes	Bacilli	Lactobacillales	Carnobacteriaceae	Alloiococcus
OTU--1427	414471-R20606/1	0.852411	87.7944	460	Bacteria	Proteobacteria	Gammaproteobacteria	Pasteurellales	Pasteurellaceae	Haemophilus
OTU--1428	414474-R23950/1	0.968304	86.2955	465	Bacteria	Firmicutes	Bacilli	Lactobacillales	Unclassified Lactobacillales	Unclassified Lactobacillales
OTU--1429	503411-R18395/1	0.985756	89.0558	465	Bacteria	Firmicutes	Negativicutes	Veillonellales-Selenomonadales	Veillonellaceae	Veillonella
OTU--1430	414474-R1044/1	0.847664	87.3662	460	Bacteria	Proteobacteria	Gammaproteobacteria	Pasteurellales	Pasteurellaceae	Haemophilus
OTU--1431	414474-R27473/1	0.837037	87.156	442	Bacteria	Firmicutes	Bacilli	Lactobacillales	Streptococcaceae	Streptococcus
OTU--1432	414474-R4548/1	0.989645	89.0558	466	Bacteria	Firmicutes	Negativicutes	Veillonellales-Selenomonadales	Veillonellaceae	Veillonella
OTU--1433	414006-R26429/1	0.539736	42.1053	432	Unclassified	BAD	BAD	BAD	BAD	BAD
OTU--1434	414006-R3302/1	0.427419	46.2141	347	Unclassified	BAD	BAD	BAD	BAD	BAD
OTU--1435	503413-R1590/1	0.987125	98.4979	465	Bacteria	Firmicutes	Negativicutes	Veillonellales-Selenomonadales	Veillonellaceae	Dialister
OTU--1436	414474-R11704/1	0.988633	89.0558	466	Bacteria	Firmicutes	Negativicutes	Veillonellales-Selenomonadales	Veillonellaceae	Veillonella
OTU--1437	503055-R8582/1	0.974826	94.8546	445	Bacteria	Actinobacteriota	Coriobacteriia	Coriobacteriales	Atopobiaceae	Atopobium
OTU--1438	414474-R29021/1	0.904823	91.6667	455	Bacteria	Actinobacteriota	Actinobacteria	Micrococcales	Micrococcaceae	Rothia
OTU--1439	414477-R33495/1	0.951839	96.9893	465	Bacteria	Firmicutes	Bacilli	Lactobacillales	Streptococcaceae	Streptococcus
OTU--1440	416026-R1558/1	0.981146	92.5508	443	Bacteria	Firmicutes	Clostridia	Clostridia UCG-014	Unclassified Clostridia UCG-014	Unclassified Clostridia UCG-014
OTU--1441	414289-R5240/1	0.991179	95.9184	441	Bacteria	Patescibacteria	Saccharimonadia	Saccharimonadales	Unclassified Saccharimonadales	Unclassified Saccharimonadales
OTU--1442	414503-R1377/1	0.492207	38.9937	294	Unclassified	BAD	BAD	BAD	BAD	BAD
OTU--1443	414474-R9533/1	0.967605	95.6427	458	Bacteria	Actinobacteriota	Actinobacteria	Actinomycetales	Actinomycetaceae	Actinomyces
OTU--1444	414454-R11982/1	0.412437	41.6096	522	Unclassified	BAD	BAD	BAD	BAD	BAD
OTU--1445	416026-R7629/1	0.983374	95.8785	460	Bacteria	Bacteroidota	Bacteroidia	Bacteroidales	Prevotellaceae	Prevotella
OTU--1446	414289-R4219/1	0.982042	89.3905	441	Bacteria	Patescibacteria	Parcubacteria	Unclassified Parcubacteria	Unclassified Parcubacteria	Unclassified Parcubacteria
OTU--1447	503413-R15383/1	0.975233	93.4924	460	Bacteria	Bacteroidota	Bacteroidia	Bacteroidales	Prevotellaceae	Prevotella
OTU--1448	503044-R14659/1	0.954687	97.0046	465	Bacteria	Firmicutes	Bacilli	Lactobacillales	Lactobacillaceae	Lactobacillus
OTU--1449	503044-R894/1	0.982337	98.2022	445	Bacteria	Actinobacteriota	Coriobacteriia	Coriobacteriales	Atopobiaceae	Olsenella
OTU--1450	505162-R23374/1	0.986196	93.4783	460	Bacteria	Bacteroidota	Bacteroidia	Bacteroidales	Prevotellaceae	Alloprevotella
OTU--1451	414472-R5301/1	0.968426	96.3441	465	Bacteria	Firmicutes	Negativicutes	Veillonellales-Selenomonadales	Selenomonadaceae	Selenomonas
OTU--1452	414503-R605/1	0.47845	42.0814	456	Unclassified	BAD	BAD	BAD	BAD	BAD
OTU--1453	414472-R11037/1	0.986081	92.3913	460	Bacteria	Bacteroidota	Bacteroidia	Bacteroidales	Porphyromonadaceae	Porphyromonas
OTU--1454	414471-R28218/1	0.985894	83.4764	466	Bacteria	Firmicutes	Bacilli	Lactobacillales	Streptococcaceae	Unclassified Streptococcaceae
OTU--1455	414471-R14032/1	0.862381	89.2704	466	Bacteria	Actinobacteriota	Actinobacteria	Micrococcales	Micrococcaceae	Rothia
OTU--1456	414472-R4475/1	0.791687	85.1931	459	Bacteria	Firmicutes	Bacilli	Lactobacillales	Streptococcaceae	Streptococcus
OTU--1457	414386-R24290/1	0.989136	88.8889	444	Bacteria	Bacteroidota	Bacteroidia	Bacteroidales	Prevotellaceae	Alloprevotella
OTU--1458	414006-R23415/1	0.446948	45.5764	346	Unclassified	BAD	BAD	BAD	BAD	BAD
OTU--1459	414386-R672/1	0.990337	94.8387	465	Bacteria	Firmicutes	Negativicutes	Veillonellales-Selenomonadales	Veillonellaceae	Unclassified Veillonellaceae
OTU--1460	414472-R7668/1	0.959793	96.9893	465	Bacteria	Firmicutes	Negativicutes	Veillonellales-Selenomonadales	Veillonellaceae	Veillonella
OTU--1461	414472-R24011/1	0.986367	87.3118	465	Bacteria	Unclassified Bacteria	Unclassified Bacteria	Unclassified Bacteria	Unclassified Bacteria	Unclassified Bacteria
OTU--1462	503046-R3343/1	0.954934	96.7742	465	Bacteria	Firmicutes	Bacilli	Lactobacillales	Streptococcaceae	Streptococcus
OTU--1463	414303-R18805/1	0.886624	89.0323	444	Bacteria	Firmicutes	Bacilli	Lactobacillales	Streptococcaceae	Streptococcus
OTU--1464	503808-R3471/1	0.993797	99.1398	465	Bacteria	Proteobacteria	Gammaproteobacteria	Burkholderiales	Comamonadaceae	Unclassified Comamonadaceae
OTU--1465	416026-R14610/1	0.943422	95.914	465	Bacteria	Firmicutes	Bacilli	Lactobacillales	Streptococcaceae	Streptococcus
OTU--1466	414503-R2250/1	0.468665	44.1176	339	Unclassified	BAD	BAD	BAD	BAD	BAD
OTU--1467	416027-R11951/1	0.986616	93.3333	464	Bacteria	Firmicutes	Unclassified Firmicutes	Unclassified Firmicutes	Unclassified Firmicutes	Unclassified Firmicutes
OTU--1468	414474-R15465/1	0.931191	94.5824	443	Bacteria	Fusobacteriota	Fusobacteriia	Fusobacteriales	Fusobacteriaceae	Fusobacterium
OTU--1469	414503-R11574/1	0.634284	29.6203	328	Unclassified	BAD	BAD	BAD	BAD	BAD
OTU--1470	414386-R7382/1	0.954861	96.3883	442	Bacteria	Fusobacteriota	Fusobacteriia	Fusobacteriales	Fusobacteriaceae	Fusobacterium
OTU--1471	414386-R11720/1	0.964509	96.129	465	Bacteria	Firmicutes	Negativicutes	Veillonellales-Selenomonadales	Veillonellaceae	Veillonella
OTU--1472	414303-R5408/1	0.557357	40.407	284	Unclassified	BAD	BAD	BAD	BAD	BAD
OTU--1473	414474-R7398/1	0.980502	87.1795	445	Bacteria	Unclassified Bacteria	Unclassified Bacteria	Unclassified Bacteria	Unclassified Bacteria	Unclassified Bacteria
OTU--1474	414474-R8710/1	0.912043	92.3251	443	Bacteria	Firmicutes	Clostridia	Lachnospirales	Lachnospiraceae	Oribacterium
OTU--1475	414472-R14111/1	0.981192	97.6344	465	Bacteria	Spirochaetota	Spirochaetia	Spirochaetales	Spirochaetaceae	Treponema
OTU--1476	414454-R1559/1	0.392159	45.3355	562	Unclassified	BAD	BAD	BAD	BAD	BAD
OTU--1477	416026-R17465/1	0.952783	95.6522	459	Bacteria	Bacteroidota	Bacteroidia	Bacteroidales	Prevotellaceae	Prevotella
OTU--1478	416055-R9873/1	0.962591	96.9893	465	Bacteria	Firmicutes	Negativicutes	Veillonellales-Selenomonadales	Veillonellaceae	Veillonella
OTU--1479	414472-R1682/1	0.919537	89.2704	465	Bacteria	Bacteroidota	Bacteroidia	Bacteroidales	Porphyromonadaceae	Porphyromonas
OTU--1480	414386-R15120/1	0.986798	92.4893	465	Bacteria	Firmicutes	Negativicutes	Veillonellales-Selenomonadales	Unclassified Veillonellales-Selenomonadales	Unclassified Veillonellales-Selenomonadales
OTU--1481	414471-R14354/1	0.984614	88.8646	457	Bacteria	Unclassified Bacteria	Unclassified Bacteria	Unclassified Bacteria	Unclassified Bacteria	Unclassified Bacteria
OTU--1482	414474-R19792/1	0.985961	93.2584	445	Bacteria	Firmicutes	Clostridia	Lachnospirales	Lachnospiraceae	Oribacterium
OTU--1483	414472-R5079/1	0.888224	90.2439	440	Bacteria	Proteobacteria	Gammaproteobacteria	Burkholderiales	Neisseriaceae	Neisseria
OTU--1484	414503-R8795/1	0.396963	42.9012	309	Unclassified	BAD	BAD	BAD	BAD	BAD
OTU--1485	414472-R28386/1	0.912793	92.8251	441	Bacteria	Actinobacteriota	Actinobacteria	Micrococcales	Micrococcaceae	Rothia
OTU--1486	414386-R6752/1	0.824565	88.6266	465	Bacteria	Firmicutes	Bacilli	Unclassified Bacilli	Unclassified Bacilli	Unclassified Bacilli
OTU--1487	503055-R23021/1	0.859568	90.1709	465	Bacteria	Firmicutes	Bacilli	Lactobacillales	Streptococcaceae	Streptococcus
OTU--1488	414290-R501/1	0.964454	92.5676	442	Bacteria	Fusobacteriota	Fusobacteriia	Fusobacteriales	Leptotrichiaceae	Leptotrichia
OTU--1489	503416-R1038/1	0.987424	99.3562	466	Bacteria	Firmicutes	Bacilli	Bacillales	Bacillaceae	Geobacillus
OTU--1490	414386-R6344/1	0.849454	89.7216	465	Bacteria	Firmicutes	Bacilli	Lactobacillales	Streptococcaceae	Streptococcus
OTU--1491	414386-R15167/1	0.930877	93.5622	466	Bacteria	Firmicutes	Negativicutes	Veillonellales-Selenomonadales	Veillonellaceae	Unclassified Veillonellaceae
OTU--1492	414472-R23635/1	0.930248	92.8261	460	Bacteria	Bacteroidota	Bacteroidia	Bacteroidales	Prevotellaceae	Prevotella
OTU--1493	414474-R21900/1	0.988066	93.2735	445	Bacteria	Firmicutes	Clostridia	Lachnospirales	Lachnospiraceae	Stomatobaculum
OTU--1494	414474-R20521/1	0.936458	92.3434	445	Bacteria	Firmicutes	Clostridia	Lachnospirales	Lachnospiraceae	Stomatobaculum
OTU--1495	414472-R22977/1	0.928443	94.4086	465	Bacteria	Firmicutes	Negativicutes	Veillonellales-Selenomonadales	Veillonellaceae	Veillonella
OTU--1496	503782-R1580/1	0.974019	96.9893	465	Bacteria	Spirochaetota	Spirochaetia	Spirochaetales	Spirochaetaceae	Treponema
OTU--1497	414386-R13342/1	0.986723	94.577	460	Bacteria	Bacteroidota	Bacteroidia	Bacteroidales	Prevotellaceae	Prevotella
OTU--1498	414472-R5586/1	0.982635	90	460	Bacteria	Bacteroidota	Bacteroidia	Flavobacteriales	Flavobacteriaceae	Capnocytophaga
OTU--1499	503046-R25269/1	0.969677	93.1183	465	Bacteria	Proteobacteria	Gammaproteobacteria	Burkholderiales	Unclassified Burkholderiales	Unclassified Burkholderiales
OTU--1500	414472-R9353/1	0.97917	95.0538	465	Bacteria	Firmicutes	Negativicutes	Veillonellales-Selenomonadales	Veillonellaceae	Veillonella
OTU--1501	503017-R11029/1	0.942977	96.5665	466	Bacteria	Firmicutes	Bacilli	Lactobacillales	Streptococcaceae	Streptococcus
OTU--1502	414472-R4855/1	0.989754	91.087	460	Bacteria	Bacteroidota	Bacteroidia	Bacteroidales	Unclassified Bacteroidales	Unclassified Bacteroidales
OTU--1503	503413-R6028/1	0.989924	99.5455	440	Bacteria	Firmicutes	Clostridia	Lachnospirales	Lachnospiraceae	Unclassified Lachnospiraceae
OTU--1504	503055-R27978/1	0.990028	93.9262	460	Bacteria	Bacteroidota	Bacteroidia	Bacteroidales	Prevotellaceae	Prevotella
OTU--1505	416026-R506/1	0.987318	90.1566	443	Bacteria	Actinobacteriota	Coriobacteriia	Coriobacteriales	Atopobiaceae	Atopobium
OTU--1506	414472-R9470/1	0.87434	89.7216	467	Bacteria	Actinobacteriota	Actinobacteria	Micrococcales	Micrococcaceae	Rothia
OTU--1507	414472-R13357/1	0.986169	88.651	467	Bacteria	Firmicutes	Bacilli	Lactobacillales	Streptococcaceae	Streptococcus
OTU--1508	414386-R26001/1	0.986817	95.8785	460	Bacteria	Bacteroidota	Bacteroidia	Bacteroidales	Prevotellaceae	Prevotella
OTU--1509	503413-R30347/1	0.983913	97.6344	465	Bacteria	Spirochaetota	Spirochaetia	Spirochaetales	Spirochaetaceae	Treponema
OTU--1510	414472-R20092/1	0.951446	96.7742	465	Bacteria	Proteobacteria	Gammaproteobacteria	Burkholderiales	Neisseriaceae	Neisseria
OTU--1511	414386-R8554/1	0.987865	86.3044	459	Bacteria	Fusobacteriota	Fusobacteriia	Fusobacteriales	Fusobacteriaceae	Fusobacterium
OTU--1512	414474-R19752/1	0.953718	95.8696	459	Bacteria	Bacteroidota	Bacteroidia	Bacteroidales	Prevotellaceae	Alloprevotella
OTU--1513	414474-R18496/1	0.803595	84.4017	443	Bacteria	Firmicutes	Bacilli	Lactobacillales	Streptococcaceae	Streptococcus
OTU--1514	414472-R12776/1	0.945444	96.3441	465	Bacteria	Proteobacteria	Gammaproteobacteria	Burkholderiales	Neisseriaceae	Neisseria
OTU--1515	416026-R1944/1	0.986425	93.8326	454	Bacteria	Firmicutes	Clostridia	Lachnospirales	Lachnospiraceae	Unclassified Lachnospiraceae
OTU--1516	414471-R28316/1	0.947741	94.1304	460	Bacteria	Bacteroidota	Bacteroidia	Bacteroidales	Porphyromonadaceae	Porphyromonas
OTU--1517	503199-R9862/1	0.990502	99.1416	465	Bacteria	Firmicutes	Bacilli	Lactobacillales	Lactobacillaceae	Lactobacillus
OTU--1518	416026-R23385/1	0.989332	85.4664	445	Bacteria	Bacteroidota	Bacteroidia	Bacteroidales	Prevotellaceae	Prevotella
OTU--1519	414503-R3812/1	0.444819	39.9329	271	Unclassified	BAD	BAD	BAD	BAD	BAD
OTU--1520	414006-R6646/1	0.432236	44.2353	399	Unclassified	BAD	BAD	BAD	BAD	BAD
OTU--1521	414474-R1895/1	0.986528	89.2377	444	Bacteria	Firmicutes	Clostridia	Lachnospirales	Lachnospiraceae	Lachnoanaerobaculum
OTU--1522	416026-R20099/1	0.978586	97.8495	465	Bacteria	Firmicutes	Negativicutes	Veillonellales-Selenomonadales	Selenomonadaceae	Selenomonas
OTU--1523	416027-R5003/1	0.989812	98.8662	440	Bacteria	Firmicutes	Clostridia	Clostridiales	Caloramatoraceae	Thermobrachium
OTU--1524	502978-R19757/1	0.931427	93.8636	440	Bacteria	Firmicutes	Clostridia	Lachnospirales	Lachnospiraceae	Stomatobaculum
OTU--1525	414472-R18761/1	0.904678	91.704	444	Bacteria	Actinobacteriota	Actinobacteria	Micrococcales	Micrococcaceae	Rothia
OTU--1526	414474-R10570/1	0.989218	90	444	Bacteria	Firmicutes	Bacilli	Erysipelotrichales	Erysipelotrichaceae	Unclassified Erysipelotrichaceae
OTU--1527	416027-R14466/1	0.993791	98.7124	465	Bacteria	Firmicutes	Bacilli	Bacillales	Bacillaceae	Anoxybacillus
OTU--1528	414471-R2823/1	0.862804	88.172	445	Bacteria	Proteobacteria	Gammaproteobacteria	Pasteurellales	Pasteurellaceae	Haemophilus
OTU--1529	414477-R25893/1	0.9914	87.7419	464	Bacteria	Firmicutes	Negativicutes	Veillonellales-Selenomonadales	Veillonellaceae	Veillonella
OTU--1530	414477-R3033/1	0.885479	90.1075	445	Bacteria	Proteobacteria	Gammaproteobacteria	Burkholderiales	Neisseriaceae	Neisseria
OTU--1531	414006-R9352/1	0.389683	44.1652	523	Unclassified	BAD	BAD	BAD	BAD	BAD
OTU--1532	414006-R19330/1	0.500312	33.3866	524	Unclassified	BAD	BAD	BAD	BAD	BAD
OTU--1533	414474-R29028/1	0.989296	85.4348	445	Bacteria	Bacteroidota	Bacteroidia	Bacteroidales	Prevotellaceae	Prevotella
OTU--1534	414289-R15505/1	0.990792	92.7928	444	Bacteria	Patescibacteria	Parcubacteria	Candidatus Nomurabacteria	Unclassified Candidatus Nomurabacteria	Unclassified Candidatus Nomurabacteria
OTU--1535	414006-R8449/1	0.504366	38.5	519	Unclassified	BAD	BAD	BAD	BAD	BAD
OTU--1536	416026-R6859/1	0.98443	88.172	465	Bacteria	Actinobacteriota	Coriobacteriia	Coriobacteriales	Atopobiaceae	Atopobium
OTU--1537	416026-R15512/1	0.903876	89.485	465	Bacteria	Firmicutes	Bacilli	Lactobacillales	Streptococcaceae	Streptococcus
OTU--1538	416026-R4638/1	0.962377	96.5909	440	Bacteria	Firmicutes	Clostridia	Lachnospirales	Lachnospiraceae	Catonella
OTU--1539	414304-R8244/1	0.969704	84.7191	444	Bacteria	Patescibacteria	Parcubacteria	Unclassified Parcubacteria	Unclassified Parcubacteria	Unclassified Parcubacteria
OTU--1540	414471-R23006/1	0.98321	95.0562	444	Bacteria	Actinobacteriota	Coriobacteriia	Coriobacteriales	Atopobiaceae	Atopobium
OTU--1541	416026-R8830/1	0.953451	95.9184	440	Bacteria	Firmicutes	Clostridia	Lachnospirales	Lachnospiraceae	Oribacterium
OTU--1542	414472-R7056/1	0.847731	85.1064	444	Bacteria	Firmicutes	Bacilli	Staphylococcales	Gemellaceae	Gemella
OTU--1543	414386-R11494/1	0.983208	92.0086	461	Bacteria	Bacteroidota	Bacteroidia	Bacteroidales	Prevotellaceae	Prevotella
OTU--1544	416027-R8/1	0.972459	95.6818	440	Bacteria	Firmicutes	Clostridia	Clostridiales	Clostridiaceae	Unclassified Clostridiaceae
OTU--1545	414006-R22191/1	0.366236	47.1655	409	Unclassified	BAD	BAD	BAD	BAD	BAD
OTU--1546	414503-R4743/1	0.467483	40.6475	264	Unclassified	BAD	BAD	BAD	BAD	BAD
OTU--1547	416027-R25068/1	0.914512	93.7768	466	Bacteria	Firmicutes	Bacilli	Lactobacillales	Streptococcaceae	Streptococcus
OTU--1548	503843-R13394/1	0.982618	98.8713	443	Bacteria	Firmicutes	Clostridia	Oscillospirales	Oscillospiraceae	Colidextribacter
OTU--1549	414477-R9243/1	0.988452	87.013	462	Bacteria	Patescibacteria	Saccharimonadia	Saccharimonadales	Saccharimonadaceae	TM7x
OTU--1550	414386-R27131/1	0.971352	97.7528	445	Bacteria	Actinobacteriota	Actinobacteria	Micrococcales	Micrococcaceae	Rothia
OTU--1551	414006-R2150/1	0.986281	94.8081	443	Bacteria	Firmicutes	Clostridia	Oscillospirales	Oscillospiraceae	Unclassified Oscillospiraceae
OTU--1552	414474-R3858/1	0.950591	95.9641	446	Bacteria	Actinobacteriota	Actinobacteria	Micrococcales	Micrococcaceae	Rothia
OTU--1553	414386-R19916/1	0.93404	94.6309	446	Bacteria	Actinobacteriota	Actinobacteria	Micrococcales	Micrococcaceae	Rothia
OTU--1554	505467-R7532/1	0.980895	98.7097	465	Bacteria	Proteobacteria	Gammaproteobacteria	Aeromonadales	Aeromonadaceae	Aeromonas
OTU--1555	414006-R3667/1	0.4834	64.7059	384	Unclassified	BAD	BAD	BAD	BAD	BAD
OTU--1556	414474-R8551/1	0.985925	86.7391	459	Bacteria	Fusobacteriota	Fusobacteriia	Fusobacteriales	Fusobacteriaceae	Fusobacterium
OTU--1557	414474-R15187/1	0.976741	85.6223	465	Bacteria	Unclassified Bacteria	Unclassified Bacteria	Unclassified Bacteria	Unclassified Bacteria	Unclassified Bacteria
OTU--1558	414472-R23330/1	0.992906	85.7143	440	Bacteria	Bacteroidota	Bacteroidia	Bacteroidales	Prevotellaceae	Prevotella
OTU--1559	503908-R328/1	0.982546	98.4946	465	Bacteria	Firmicutes	Clostridia	Peptococcales	Peptococcaceae	Peptococcus
OTU--1560	414472-R28422/1	0.986093	88.8172	465	Bacteria	Firmicutes	Bacilli	Lactobacillales	Unclassified Lactobacillales	Unclassified Lactobacillales
OTU--1561	414386-R12985/1	0.821718	86.0814	460	Bacteria	Firmicutes	Bacilli	Lactobacillales	Unclassified Lactobacillales	Unclassified Lactobacillales
OTU--1562	414472-R27878/1	0.989501	93.3476	465	Bacteria	Firmicutes	Negativicutes	Veillonellales-Selenomonadales	Veillonellaceae	Veillonella
OTU--1563	414477-R1615/1	0.993189	93.5123	447	Bacteria	Patescibacteria	Saccharimonadia	Saccharimonadales	Saccharimonadaceae	TM7x
OTU--1564	503035-R10342/1	0.965159	95.5257	447	Bacteria	Actinobacteriota	Actinobacteria	Micrococcales	Micrococcaceae	Rothia
OTU--1565	414386-R6203/1	0.93642	93.2609	460	Bacteria	Bacteroidota	Bacteroidia	Bacteroidales	Prevotellaceae	Prevotella
OTU--1566	414386-R5971/1	0.986791	95.8696	460	Bacteria	Bacteroidota	Bacteroidia	Bacteroidales	Prevotellaceae	Prevotella
OTU--1567	414472-R17622/1	0.988072	86.6667	464	Bacteria	Fusobacteriota	Fusobacteriia	Fusobacteriales	Fusobacteriaceae	Fusobacterium
OTU--1568	503055-R6522/1	0.933188	94.5824	443	Bacteria	Patescibacteria	Saccharimonadia	Saccharimonadales	Saccharimonadaceae	TM7x
OTU--1569	414503-R6449/1	0.454784	44.7853	298	Unclassified	BAD	BAD	BAD	BAD	BAD
OTU--1570	505771-R9324/1	0.993325	91.9565	460	Bacteria	Bacteroidota	Bacteroidia	Bacteroidales	Prevotellaceae	Prevotella
OTU--1571	505613-R20992/1	0.987197	90.0217	461	Bacteria	Firmicutes	Clostridia	Lachnospirales	Lachnospiraceae	Oribacterium
OTU--1572	503984-R8414/1	0.986107	90	460	Bacteria	Bacteroidota	Bacteroidia	Bacteroidales	Porphyromonadaceae	Porphyromonas
OTU--1573	416055-R13432/1	0.942839	96.3441	465	Bacteria	Firmicutes	Bacilli	Lactobacillales	Streptococcaceae	Streptococcus
OTU--1574	505613-R21535/1	0.912014	93.2755	461	Bacteria	Actinobacteriota	Actinobacteria	Actinomycetales	Actinomycetaceae	Actinomyces
OTU--1575	503724-R6261/1	0.943852	94.843	446	Bacteria	Actinobacteriota	Actinobacteria	Micrococcales	Micrococcaceae	Rothia
OTU--1576	414386-R16790/1	0.982417	93.2462	459	Bacteria	Bacteroidota	Bacteroidia	Bacteroidales	Prevotellaceae	Alloprevotella
OTU--1577	414006-R10206/1	0.5506	38.1877	479	Unclassified	BAD	BAD	BAD	BAD	BAD
OTU--1578	414386-R15844/1	0.980939	82.6552	459	Bacteria	Firmicutes	Negativicutes	Veillonellales-Selenomonadales	Veillonellaceae	Veillonella
OTU--1579	503044-R1075/1	0.993054	89.2377	444	Bacteria	Fusobacteriota	Fusobacteriia	Fusobacteriales	Fusobacteriaceae	Fusobacterium
OTU--1580	414006-R27568/1	0.440209	46.2329	259	Unclassified	BAD	BAD	BAD	BAD	BAD
OTU--1581	503017-R6563/1	0.937937	95.0538	465	Bacteria	Proteobacteria	Gammaproteobacteria	Burkholderiales	Neisseriaceae	Neisseria
OTU--1582	414474-R6627/1	0.857733	87.7419	442	Bacteria	Firmicutes	Negativicutes	Veillonellales-Selenomonadales	Veillonellaceae	Veillonella
OTU--1583	414472-R1738/1	0.989038	93.9914	465	Bacteria	Firmicutes	Negativicutes	Veillonellales-Selenomonadales	Veillonellaceae	Dialister
OTU--1584	503046-R2365/1	0.989103	85.941	441	Bacteria	Unclassified Bacteria	Unclassified Bacteria	Unclassified Bacteria	Unclassified Bacteria	Unclassified Bacteria
OTU--1585	416026-R4409/1	0.949381	95.8696	460	Bacteria	Bacteroidota	Bacteroidia	Bacteroidales	Prevotellaceae	Prevotella
OTU--1586	414472-R2822/1	0.983085	88.8412	466	Bacteria	Firmicutes	Unclassified Firmicutes	Unclassified Firmicutes	Unclassified Firmicutes	Unclassified Firmicutes
OTU--1587	414503-R6092/1	0.50895	43.8923	435	Unclassified	BAD	BAD	BAD	BAD	BAD
OTU--1588	414474-R734/1	0.906947	87.7682	457	Bacteria	Firmicutes	Negativicutes	Veillonellales-Selenomonadales	Selenomonadaceae	Selenomonas
OTU--1589	414386-R17441/1	0.840177	89.5299	466	Bacteria	Firmicutes	Bacilli	Lactobacillales	Streptococcaceae	Streptococcus
OTU--1590	414386-R4593/1	0.986032	84.7639	465	Bacteria	Firmicutes	Negativicutes	Veillonellales-Selenomonadales	Veillonellaceae	Veillonella
OTU--1591	414454-R1731/1	0.989871	98.9107	458	Bacteria	Actinobacteriota	Actinobacteria	Actinomycetales	Actinomycetaceae	Actinomyces
OTU--1592	414006-R25296/1	0.294368	51.4851	285	Unclassified	BAD	BAD	BAD	BAD	BAD
OTU--1593	414471-R21839/1	0.98592	87.5546	458	Bacteria	Unclassified Bacteria	Unclassified Bacteria	Unclassified Bacteria	Unclassified Bacteria	Unclassified Bacteria
OTU--1594	416055-R127/1	0.980947	83.9479	460	Bacteria	Fusobacteriota	Fusobacteriia	Fusobacteriales	Leptotrichiaceae	Leptotrichia
OTU--1595	503845-R2138/1	0.991117	93.424	440	Bacteria	Planctomycetota	Phycisphaerae	Tepidisphaerales	WD2101 soil group	Unclassified WD2101 soil group
OTU--1596	503984-R3499/1	0.991013	85.6531	466	Bacteria	Bacteroidota	Bacteroidia	Bacteroidales	Porphyromonadaceae	Porphyromonas
OTU--1597	414472-R22113/1	0.990017	95.0108	460	Bacteria	Bacteroidota	Bacteroidia	Bacteroidales	Prevotellaceae	Prevotella
OTU--1598	414386-R19470/1	0.935565	94.1043	440	Bacteria	Firmicutes	Clostridia	Lachnospirales	Lachnospiraceae	Unclassified Lachnospiraceae
OTU--1599	503035-R5169/1	0.853303	85.4701	439	Bacteria	Firmicutes	Bacilli	Lactobacillales	Streptococcaceae	Streptococcus
OTU--1600	416026-R18542/1	0.922563	94.577	460	Bacteria	Bacteroidota	Bacteroidia	Bacteroidales	Prevotellaceae	Prevotella
OTU--1601	414472-R13998/1	0.85501	87.8049	441	Bacteria	Proteobacteria	Gammaproteobacteria	Burkholderiales	Neisseriaceae	Unclassified Neisseriaceae
OTU--1602	503942-R14263/1	0.984063	90.5782	467	Bacteria	Firmicutes	Negativicutes	Veillonellales-Selenomonadales	Veillonellaceae	Veillonella
OTU--1603	414386-R23330/1	0.926423	91.453	466	Bacteria	Firmicutes	Bacilli	Lactobacillales	Carnobacteriaceae	Granulicatella
OTU--1604	502978-R28614/1	0.983891	93.3619	467	Bacteria	Firmicutes	Unclassified Firmicutes	Unclassified Firmicutes	Unclassified Firmicutes	Unclassified Firmicutes
OTU--1605	503942-R25262/1	0.982675	93.9052	442	Bacteria	Fusobacteriota	Fusobacteriia	Fusobacteriales	Leptotrichiaceae	Leptotrichia
OTU--1606	414471-R6385/1	0.99309	84.188	465	Bacteria	Firmicutes	Bacilli	Lactobacillales	Carnobacteriaceae	Granulicatella
OTU--1607	414477-R4868/1	0.987166	92.0814	441	Bacteria	Firmicutes	Bacilli	Staphylococcales	Gemellaceae	Gemella
OTU--1608	414474-R18664/1	0.986634	88.2609	460	Bacteria	Patescibacteria	Saccharimonadia	Saccharimonadales	Saccharimonadaceae	TM7x
OTU--1609	505172-R8498/1	0.985038	98.4199	442	Bacteria	Firmicutes	Clostridia	Lachnospirales	Lachnospiraceae	Johnsonella
OTU--1610	414503-R457/1	0.424631	44.2529	318	Unclassified	BAD	BAD	BAD	BAD	BAD
OTU--1611	414472-R28071/1	0.989749	92.1739	460	Bacteria	Bacteroidota	Bacteroidia	Bacteroidales	Prevotellaceae	Prevotella
OTU--1612	503044-R15218/1	0.986512	98.8662	441	Bacteria	Campilobacterota	Campylobacteria	Campylobacterales	Campylobacteraceae	Campylobacter
OTU--1613	414289-R8574/1	0.986423	98.6364	439	Bacteria	Firmicutes	Clostridia	Peptostreptococcales-Tissierellales	Peptostreptococcaceae	Unclassified Peptostreptococcaceae
OTU--1614	416026-R661/1	0.979028	83.0835	466	Bacteria	Bacteroidota	Bacteroidia	Bacteroidales	Prevotellaceae	Unclassified Prevotellaceae
OTU--1615	414472-R28199/1	0.989407	84.7826	460	Bacteria	Bacteroidota	Bacteroidia	Bacteroidales	Prevotellaceae	Prevotella
OTU--1616	414303-R23335/1	0.957993	97.2043	465	Bacteria	Firmicutes	Negativicutes	Veillonellales-Selenomonadales	Veillonellaceae	Veillonella
OTU--1617	414454-R15511/1	0.990399	99.5699	465	Bacteria	Firmicutes	Bacilli	Lactobacillales	Lactobacillaceae	Lactobacillus
OTU--1618	416026-R11415/1	0.982723	92.4078	460	Bacteria	Bacteroidota	Bacteroidia	Bacteroidales	Prevotellaceae	Alloprevotella
OTU--1619	414477-R33067/1	0.983822	92.6087	460	Bacteria	Bacteroidota	Bacteroidia	Bacteroidales	Prevotellaceae	Prevotella
OTU--1620	414474-R7657/1	0.993117	84.8156	460	Bacteria	Firmicutes	Clostridia	Unclassified Clostridia	Unclassified Clostridia	Unclassified Clostridia
OTU--1621	414474-R106/1	0.955431	95.6427	458	Bacteria	Actinobacteriota	Actinobacteria	Actinomycetales	Actinomycetaceae	Actinomyces
OTU--1622	414289-R257/1	0.972228	94.1043	440	Bacteria	Proteobacteria	Alphaproteobacteria	Rhizobiales	Unclassified Rhizobiales	Unclassified Rhizobiales
OTU--1623	414472-R14879/1	0.979666	94.3478	460	Bacteria	Bacteroidota	Bacteroidia	Bacteroidales	Prevotellaceae	Prevotella
OTU--1624	414474-R1781/1	0.982452	92.0455	439	Bacteria	Firmicutes	Clostridia	Lachnospirales	Lachnospiraceae	Unclassified Lachnospiraceae
OTU--1625	414289-R8821/1	0.983156	90.6818	440	Bacteria	Patescibacteria	Gracilibacteria	JGI 0000069-P22	Unclassified JGI 0000069-P22	Unclassified JGI 0000069-P22
OTU--1626	416055-R31349/1	0.982509	95.2174	459	Bacteria	Bacteroidota	Bacteroidia	Bacteroidales	Prevotellaceae	Alloprevotella
OTU--1627	414477-R13248/1	0.986147	85.6223	466	Bacteria	Unclassified Bacteria	Unclassified Bacteria	Unclassified Bacteria	Unclassified Bacteria	Unclassified Bacteria
OTU--1628	414303-R2239/1	0.979211	85.6531	466	Bacteria	Bacteroidota	Bacteroidia	Bacteroidales	Prevotellaceae	Prevotella
OTU--1629	414472-R13923/1	0.835579	86.9379	460	Bacteria	Firmicutes	Bacilli	Lactobacillales	Unclassified Lactobacillales	Unclassified Lactobacillales
OTU--1630	414474-R26584/1	0.988268	83.9056	466	Bacteria	Fusobacteriota	Fusobacteriia	Fusobacteriales	Leptotrichiaceae	Leptotrichia
OTU--1631	414474-R8217/1	0.983885	95	460	Bacteria	Bacteroidota	Bacteroidia	Bacteroidales	Prevotellaceae	Prevotella
OTU--1632	414474-R1356/1	0.88514	88.2863	458	Bacteria	Firmicutes	Clostridia	Lachnospirales	Lachnospiraceae	Lachnoanaerobaculum
OTU--1633	414006-R1459/1	0.441345	44.2308	434	Unclassified	BAD	BAD	BAD	BAD	BAD
OTU--1634	416055-R18701/1	0.967115	96.5293	460	Bacteria	Bacteroidota	Bacteroidia	Bacteroidales	Prevotellaceae	Prevotella
OTU--1635	414477-R29447/1	0.980058	95.9227	466	Bacteria	Spirochaetota	Spirochaetia	Spirochaetales	Spirochaetaceae	Treponema
OTU--1636	416026-R1497/1	0.982227	85.2174	459	Bacteria	Fusobacteriota	Fusobacteriia	Fusobacteriales	Fusobacteriaceae	Fusobacterium
OTU--1637	503411-R17060/1	0.964681	97.7376	442	Bacteria	Cyanobacteria	Cyanobacteriia	Chloroplast	Unclassified Chloroplast	Unclassified Chloroplast
OTU--1638	503846-R16187/1	0.979805	85.0107	466	Bacteria	Firmicutes	Bacilli	Lactobacillales	Streptococcaceae	Streptococcus
OTU--1639	414477-R23769/1	0.978832	95.8696	459	Bacteria	Bacteroidota	Bacteroidia	Bacteroidales	Prevotellaceae	Alloprevotella
OTU--1640	414474-R8071/1	0.992805	85.403	439	Bacteria	Unclassified Bacteria	Unclassified Bacteria	Unclassified Bacteria	Unclassified Bacteria	Unclassified Bacteria
OTU--1641	414474-R29122/1	0.868444	87.689	460	Bacteria	Actinobacteriota	Actinobacteria	Actinomycetales	Actinomycetaceae	Actinomyces
OTU--1642	414289-R541/1	0.961075	84.9438	444	Bacteria	Patescibacteria	Parcubacteria	Candidatus Nomurabacteria	Unclassified Candidatus Nomurabacteria	Unclassified Candidatus Nomurabacteria
OTU--1643	503053-R3751/1	0.98633	96.8539	445	Bacteria	Actinobacteriota	Actinobacteria	Micrococcales	Micrococcaceae	Rothia
OTU--1644	414006-R23945/1	0.497061	44.0541	334	Unclassified	BAD	BAD	BAD	BAD	BAD
OTU--1645	416026-R10109/1	0.989721	89.4619	460	Bacteria	Firmicutes	Clostridia	Lachnospirales	Lachnospiraceae	Stomatobaculum
OTU--1646	414289-R9550/1	0.985624	87.6126	444	Bacteria	Patescibacteria	Parcubacteria	Unclassified Parcubacteria	Unclassified Parcubacteria	Unclassified Parcubacteria
OTU--1647	414386-R4204/1	0.990043	91.1828	465	Bacteria	Firmicutes	Unclassified Firmicutes	Unclassified Firmicutes	Unclassified Firmicutes	Unclassified Firmicutes
OTU--1648	414503-R14847/1	0.448808	43.0108	294	Unclassified	BAD	BAD	BAD	BAD	BAD
OTU--1649	416026-R6617/1	0.941188	95.4936	465	Bacteria	Firmicutes	Bacilli	Lactobacillales	Streptococcaceae	Streptococcus
OTU--1650	414474-R20498/1	0.982419	86.3341	461	Bacteria	Actinobacteriota	Actinobacteria	Micrococcales	Micrococcaceae	Rothia
OTU--1651	414472-R3908/1	0.966004	94.3601	461	Bacteria	Actinobacteriota	Actinobacteria	Micrococcales	Micrococcaceae	Unclassified Micrococcaceae
OTU--1652	414503-R10964/1	0.476371	45.2083	465	Unclassified	BAD	BAD	BAD	BAD	BAD
OTU--1653	414474-R4487/1	0.98636	92.4242	461	Bacteria	Bacteroidota	Bacteroidia	Bacteroidales	Prevotellaceae	Prevotella
OTU--1654	416026-R9642/1	0.986333	92.6247	460	Bacteria	Bacteroidota	Bacteroidia	Bacteroidales	Prevotellaceae	Prevotella
OTU--1655	414503-R6031/1	0.308395	50.1266	332	Unclassified	BAD	BAD	BAD	BAD	BAD
OTU--1656	416026-R9246/1	0.928636	94.1304	460	Bacteria	Bacteroidota	Bacteroidia	Flavobacteriales	Flavobacteriaceae	Capnocytophaga
OTU--1657	414503-R1503/1	0.510788	44.7368	465	Unclassified	BAD	BAD	BAD	BAD	BAD
OTU--1658	416026-R28471/1	0.989933	89.485	466	Bacteria	Firmicutes	Unclassified Firmicutes	Unclassified Firmicutes	Unclassified Firmicutes	Unclassified Firmicutes
OTU--1659	416026-R28861/1	0.84137	86.7521	466	Bacteria	Bacteroidota	Bacteroidia	Bacteroidales	Prevotellaceae	Prevotella
OTU--1660	414304-R1208/1	0.990164	88.9888	445	Bacteria	Patescibacteria	Parcubacteria	Candidatus Nomurabacteria	Unclassified Candidatus Nomurabacteria	Unclassified Candidatus Nomurabacteria
OTU--1661	416026-R2496/1	0.808862	83.7259	459	Bacteria	Firmicutes	Bacilli	Lactobacillales	Streptococcaceae	Streptococcus
OTU--1662	416026-R261/1	0.956773	94.7826	460	Bacteria	Bacteroidota	Bacteroidia	Bacteroidales	Porphyromonadaceae	Porphyromonas
OTU--1663	414472-R5201/1	0.896934	89.8925	445	Bacteria	Proteobacteria	Gammaproteobacteria	Pasteurellales	Pasteurellaceae	Haemophilus
OTU--1664	414472-R10275/1	0.892429	87.5536	445	Bacteria	Firmicutes	Bacilli	Staphylococcales	Gemellaceae	Gemella
OTU--1665	505613-R777/1	0.974909	85.5603	461	Bacteria	Bacteroidota	Bacteroidia	Bacteroidales	Prevotellaceae	Prevotella
OTU--1666	505613-R8656/1	0.971615	97.4178	440	Bacteria	Firmicutes	Clostridia	Lachnospirales	Lachnospiraceae	Unclassified Lachnospiraceae
OTU--1667	505944-R656/1	0.985843	98.8688	442	Bacteria	Firmicutes	Thermoanaerobacteria	Caldicellulosiruptorales	Caldicellulosiraptoraceae	Caldicellulosiruptor
OTU--1668	414454-R10854/1	0.987831	98.8688	440	Bacteria	Firmicutes	Clostridia	Peptostreptococcales-Tissierellales	Clostridiales_Incertae Sedis XI	Peptoniphilus
OTU--1669	414503-R12164/1	0.443129	46	316	Unclassified	BAD	BAD	BAD	BAD	BAD
OTU--1670	503046-R21212/1	0.860009	87.4187	458	Bacteria	Bacteroidota	Bacteroidia	Bacteroidales	Prevotellaceae	Prevotella
OTU--1671	414474-R3415/1	0.841904	87.3662	459	Bacteria	Firmicutes	Negativicutes	Veillonellales-Selenomonadales	Veillonellaceae	Veillonella
OTU--1672	414006-R29214/1	0.443246	43.7126	293	Unclassified	BAD	BAD	BAD	BAD	BAD
OTU--1673	414006-R556/1	0.462962	47.2505	429	Unclassified	BAD	BAD	BAD	BAD	BAD
OTU--1674	414477-R34044/1	0.964995	96.1207	460	Bacteria	Bacteroidota	Bacteroidia	Bacteroidales	Prevotellaceae	Prevotella
OTU--1675	414503-R8624/1	0.574234	43.4286	484	Unclassified	BAD	BAD	BAD	BAD	BAD
OTU--1676	503984-R2087/1	0.956623	87.4187	461	Bacteria	Bacteroidota	Bacteroidia	Unclassified Bacteroidia	Unclassified Bacteroidia	Unclassified Bacteroidia
OTU--1677	503046-R7501/1	0.966213	97.1739	460	Bacteria	Bacteroidota	Bacteroidia	Bacteroidales	Prevotellaceae	Prevotella
OTU--1678	416026-R7285/1	0.990119	97.1739	460	Bacteria	Bacteroidota	Bacteroidia	Bacteroidales	Prevotellaceae	Prevotella
OTU--1679	416026-R3829/1	0.973084	89.9329	445	Bacteria	Fusobacteriota	Fusobacteriia	Fusobacteriales	Leptotrichiaceae	Leptotrichia
OTU--1680	503017-R7463/1	0.971778	88.9391	440	Bacteria	Fusobacteriota	Fusobacteriia	Fusobacteriales	Leptotrichiaceae	Leptotrichia
OTU--1681	503035-R29547/1	0.980644	92.1909	461	Bacteria	Bacteroidota	Bacteroidia	Bacteroidales	Porphyromonadaceae	Porphyromonas
OTU--1682	416027-R17114/1	0.984713	98.9177	461	Bacteria	Bacteroidota	Bacteroidia	Bacteroidales	Prevotellaceae	Prevotella
OTU--1683	414503-R3754/1	0.397758	43.3566	269	Unclassified	BAD	BAD	BAD	BAD	BAD
OTU--1684	414503-R4143/1	0.465845	42.2535	501	Unclassified	BAD	BAD	BAD	BAD	BAD
OTU--1685	414474-R13539/1	0.86952	90.3434	458	Bacteria	Proteobacteria	Gammaproteobacteria	Burkholderiales	Neisseriaceae	Neisseria
OTU--1686	414477-R15744/1	0.962517	97.2043	465	Bacteria	Proteobacteria	Gammaproteobacteria	Pasteurellales	Pasteurellaceae	Haemophilus
OTU--1687	416026-R4747/1	0.98661	95.8785	460	Bacteria	Bacteroidota	Bacteroidia	Bacteroidales	Prevotellaceae	Prevotella
OTU--1688	414503-R5676/1	0.355723	46.1538	329	Unclassified	BAD	BAD	BAD	BAD	BAD
OTU--1689	414474-R12600/1	0.981048	90.8072	445	Bacteria	Fusobacteriota	Fusobacteriia	Fusobacteriales	Leptotrichiaceae	Leptotrichia
OTU--1690	414477-R17108/1	0.94065	95.9227	465	Bacteria	Firmicutes	Bacilli	Lactobacillales	Streptococcaceae	Streptococcus
OTU--1691	414386-R9963/1	0.984436	89.8925	465	Bacteria	Actinobacteriota	Coriobacteriia	Coriobacteriales	Atopobiaceae	Atopobium
OTU--1692	414386-R13121/1	0.96312	96.1451	440	Bacteria	Firmicutes	Clostridia	Lachnospirales	Lachnospiraceae	Unclassified Lachnospiraceae
OTU--1693	414386-R10227/1	0.986129	87.1245	465	Bacteria	Firmicutes	Bacilli	Lactobacillales	Streptococcaceae	Streptococcus
OTU--1694	503782-R8059/1	0.984012	94.7939	461	Bacteria	Bacteroidota	Bacteroidia	Bacteroidales	Prevotellaceae	Prevotella
OTU--1695	414451-R14474/1	0.431927	46.37	382	Unclassified	BAD	BAD	BAD	BAD	BAD
OTU--1696	503017-R25064/1	0.916829	94.8498	465	Bacteria	Firmicutes	Bacilli	Lactobacillales	Streptococcaceae	Streptococcus
OTU--1697	414477-R17552/1	0.962787	95.6818	439	Bacteria	Firmicutes	Clostridia	Peptostreptococcales-Tissierellales	Peptostreptococcaceae	Peptostreptococcus
OTU--1698	414289-R6906/1	0.983742	98.1941	443	Bacteria	Patescibacteria	Dojkabacteria	Unclassified Dojkabacteria	Unclassified Dojkabacteria	Unclassified Dojkabacteria
OTU--1699	414472-R3189/1	0.915993	93.9052	443	Bacteria	Fusobacteriota	Fusobacteriia	Fusobacteriales	Fusobacteriaceae	Fusobacterium
OTU--1700	414472-R5221/1	0.989373	90.0901	443	Bacteria	Fusobacteriota	Fusobacteriia	Fusobacteriales	Fusobacteriaceae	Fusobacterium
OTU--1701	414386-R2699/1	0.991651	92.5508	443	Bacteria	Fusobacteriota	Fusobacteriia	Fusobacteriales	Fusobacteriaceae	Fusobacterium
OTU--1702	503942-R445/1	0.938881	95.6989	465	Bacteria	Firmicutes	Negativicutes	Veillonellales-Selenomonadales	Veillonellaceae	Veillonella
OTU--1703	503017-R6168/1	0.989445	83.7953	465	Bacteria	Bacteroidota	Bacteroidia	Bacteroidales	Prevotellaceae	Prevotella
OTU--1704	503782-R1611/1	0.982435	94.9891	459	Bacteria	Bacteroidota	Bacteroidia	Bacteroidales	Prevotellaceae	Alloprevotella
OTU--1705	414006-R8720/1	0.987304	99.3548	465	Bacteria	Proteobacteria	Gammaproteobacteria	Pseudomonadales	Moraxellaceae	Psychrobacter
OTU--1706	503782-R11080/1	0.993174	91.5217	459	Bacteria	Bacteroidota	Bacteroidia	Bacteroidales	Prevotellaceae	Alloprevotella
OTU--1707	414503-R9365/1	0.419168	45.7627	385	Unclassified	BAD	BAD	BAD	BAD	BAD
OTU--1708	503413-R2845/1	0.985163	97.1678	459	Bacteria	Bacteroidota	Bacteroidia	Bacteroidales	Marinifilaceae	Butyricimonas
OTU--1709	414474-R17269/1	0.894093	88.2353	440	Bacteria	Actinobacteriota	Actinobacteria	Actinomycetales	Actinomycetaceae	Actinomyces
OTU--1710	503782-R14216/1	0.979108	92.2043	444	Bacteria	Firmicutes	Clostridia	Peptostreptococcales-Tissierellales	Clostridiales_Incertae Sedis XI	Parvimonas
OTU--1711	414472-R7428/1	0.981595	85	443	Bacteria	Bacteroidota	Bacteroidia	Bacteroidales	Prevotellaceae	Prevotella
OTU--1712	502978-R28987/1	0.988297	96.3043	459	Bacteria	Firmicutes	Bacilli	Erysipelotrichales	Erysipelotrichaceae	Unclassified Erysipelotrichaceae
OTU--1713	503017-R16642/1	0.847977	86.5096	460	Bacteria	Firmicutes	Negativicutes	Veillonellales-Selenomonadales	Veillonellaceae	Megasphaera
OTU--1714	503017-R11104/1	0.863864	88.3117	459	Bacteria	Fusobacteriota	Fusobacteriia	Fusobacteriales	Fusobacteriaceae	Fusobacterium
OTU--1715	414503-R2992/1	0.455827	43.026	358	Unclassified	BAD	BAD	BAD	BAD	BAD
OTU--1716	414477-R7363/1	0.832418	89.1026	466	Bacteria	Unclassified Bacteria	Unclassified Bacteria	Unclassified Bacteria	Unclassified Bacteria	Unclassified Bacteria
OTU--1717	503046-R2223/1	0.925857	95.2688	465	Bacteria	Firmicutes	Bacilli	Unclassified Bacilli	Unclassified Bacilli	Unclassified Bacilli
OTU--1718	414454-R5653/1	0.467251	50	250	Unclassified	BAD	BAD	BAD	BAD	BAD
OTU--1719	414503-R14133/1	0.354808	47.5	354	Unclassified	BAD	BAD	BAD	BAD	BAD
OTU--1720	416055-R28807/1	0.985918	87.041	460	Bacteria	Firmicutes	Bacilli	Erysipelotrichales	Erysipelotrichaceae	Unclassified Erysipelotrichaceae
OTU--1721	503017-R29890/1	0.968732	96.9565	460	Bacteria	Bacteroidota	Bacteroidia	Bacteroidales	Prevotellaceae	Prevotella
OTU--1722	503416-R9391/1	0.986446	97.0522	441	Bacteria	Chloroflexi	Anaerolineae	Anaerolineales	Anaerolineaceae	Anaerolinea
OTU--1723	503782-R11161/1	0.873182	87.7944	465	Bacteria	Fusobacteriota	Fusobacteriia	Fusobacteriales	Fusobacteriaceae	Fusobacterium
OTU--1724	414503-R8583/1	0.364991	40.7595	360	Unclassified	BAD	BAD	BAD	BAD	BAD
OTU--1725	414474-R9253/1	0.992772	83.9479	443	Bacteria	Bacteroidota	Bacteroidia	Bacteroidales	Prevotellaceae	Prevotella
OTU--1726	503035-R20227/1	0.990863	96.9957	465	Bacteria	Proteobacteria	Gammaproteobacteria	Pasteurellales	Pasteurellaceae	Actinobacillus
OTU--1727	414503-R2016/1	0.395768	49.8759	363	Unclassified	BAD	BAD	BAD	BAD	BAD
OTU--1728	414503-R11560/1	0.431918	47.8571	261	Unclassified	BAD	BAD	BAD	BAD	BAD
OTU--1729	416026-R13826/1	0.967304	96.5293	460	Bacteria	Bacteroidota	Bacteroidia	Bacteroidales	Prevotellaceae	Prevotella
OTU--1730	416026-R23367/1	0.945897	96.7816	465	Bacteria	Proteobacteria	Gammaproteobacteria	Pasteurellales	Pasteurellaceae	Haemophilus
OTU--1731	414006-R722/1	0.520003	43.771	519	Unclassified	BAD	BAD	BAD	BAD	BAD
OTU--1732	414472-R11267/1	0.931425	93.2886	441	Bacteria	Actinobacteriota	Actinobacteria	Micrococcales	Micrococcaceae	Rothia
OTU--1733	414290-R5776/1	0.990415	99.1398	465	Bacteria	Firmicutes	Bacilli	Lactobacillales	Lactobacillaceae	Lactobacillus
OTU--1734	414474-R798/1	0.996716	87.1622	444	Bacteria	Unclassified Bacteria	Unclassified Bacteria	Unclassified Bacteria	Unclassified Bacteria	Unclassified Bacteria
OTU--1735	414503-R909/1	0.481662	39.7895	406	Unclassified	BAD	BAD	BAD	BAD	BAD
OTU--1736	414474-R2064/1	0.918109	90.6522	440	Bacteria	Actinobacteriota	Actinobacteria	Actinomycetales	Unclassified Actinomycetales	Unclassified Actinomycetales
OTU--1737	414303-R18816/1	0.949306	95.7207	444	Bacteria	Actinobacteriota	Coriobacteriia	Coriobacteriales	Atopobiaceae	Atopobium
OTU--1738	416026-R2216/1	0.989547	85.4701	466	Bacteria	Unclassified Bacteria	Unclassified Bacteria	Unclassified Bacteria	Unclassified Bacteria	Unclassified Bacteria
OTU--1739	414386-R1166/1	0.945727	96.7811	465	Bacteria	Firmicutes	Bacilli	Lactobacillales	Streptococcaceae	Streptococcus
OTU--1740	414451-R6951/1	0.516575	41.3174	314	Unclassified	BAD	BAD	BAD	BAD	BAD
OTU--1741	414290-R6169/1	0.97601	92.9705	441	Bacteria	Patescibacteria	Saccharimonadia	Saccharimonadales	Unclassified Saccharimonadales	Unclassified Saccharimonadales
OTU--1742	414471-R23005/1	0.989616	85.4701	466	Bacteria	Bacteroidota	Bacteroidia	Flavobacteriales	Flavobacteriaceae	Capnocytophaga
OTU--1743	503035-R27582/1	0.989666	90.6522	460	Bacteria	Bacteroidota	Bacteroidia	Bacteroidales	Porphyromonadaceae	Porphyromonas
OTU--1744	414503-R6152/1	0.499695	47.0745	335	Unclassified	BAD	BAD	BAD	BAD	BAD
OTU--1745	503046-R12770/1	0.90572	93.3333	464	Bacteria	Firmicutes	Bacilli	Unclassified Bacilli	Unclassified Bacilli	Unclassified Bacilli
OTU--1746	414474-R8580/1	0.989714	91.6129	464	Bacteria	Firmicutes	Bacilli	Erysipelotrichales	Erysipelotrichaceae	Unclassified Erysipelotrichaceae
OTU--1747	416120-R5490/1	0.986866	93.9785	465	Bacteria	Proteobacteria	Gammaproteobacteria	Pseudomonadales	Moraxellaceae	Moraxella
OTU--1748	414477-R59/1	0.821917	88.1279	464	Bacteria	Firmicutes	Bacilli	Lactobacillales	Streptococcaceae	Streptococcus
OTU--1749	414474-R24947/1	0.989762	88.8172	464	Bacteria	Unclassified Bacteria	Unclassified Bacteria	Unclassified Bacteria	Unclassified Bacteria	Unclassified Bacteria
OTU--1750	414386-R25368/1	0.99033	91.828	464	Bacteria	Firmicutes	Negativicutes	Veillonellales-Selenomonadales	Veillonellaceae	Veillonella
OTU--1751	414474-R28156/1	0.946762	94.5578	440	Bacteria	Firmicutes	Clostridia	Lachnospirales	Lachnospiraceae	Unclassified Lachnospiraceae
OTU--1752	414471-R11195/1	0.9902	92.2581	464	Bacteria	Firmicutes	Bacilli	Unclassified Bacilli	Unclassified Bacilli	Unclassified Bacilli
OTU--1753	503035-R2854/1	0.982323	85.439	466	Bacteria	Bacteroidota	Bacteroidia	Bacteroidales	Porphyromonadaceae	Porphyromonas
OTU--1754	505648-R3849/1	0.988569	97.397	460	Bacteria	Bacteroidota	Bacteroidia	Bacteroidales	Prevotellaceae	Prevotella
OTU--1755	416027-R9058/1	0.98579	84.4017	465	Bacteria	Bacteroidota	Bacteroidia	Bacteroidales	Prevotellaceae	Prevotella
OTU--1756	503044-R5418/1	0.931246	92.4731	464	Bacteria	Firmicutes	Bacilli	Unclassified Bacilli	Unclassified Bacilli	Unclassified Bacilli
OTU--1757	414472-R10429/1	0.881228	92.5054	466	Bacteria	Firmicutes	Bacilli	Lactobacillales	Streptococcaceae	Streptococcus
OTU--1758	414474-R4322/1	0.936249	94.5455	440	Bacteria	Firmicutes	Clostridia	Lachnospirales	Lachnospiraceae	Catonella
OTU--1759	414477-R13093/1	0.855143	87.957	440	Bacteria	Proteobacteria	Gammaproteobacteria	Burkholderiales	Neisseriaceae	Neisseria
OTU--1760	503984-R23093/1	0.980348	83.2618	459	Bacteria	Firmicutes	Negativicutes	Veillonellales-Selenomonadales	Veillonellaceae	Veillonella
OTU--1761	416055-R9353/1	0.969202	97.2043	465	Bacteria	Firmicutes	Negativicutes	Veillonellales-Selenomonadales	Selenomonadaceae	Selenomonas
OTU--1762	414472-R6180/1	0.984403	92.3913	460	Bacteria	Bacteroidota	Bacteroidia	Bacteroidales	Porphyromonadaceae	Porphyromonas
OTU--1763	503782-R6785/1	0.986296	94.3723	460	Bacteria	Bacteroidota	Bacteroidia	Bacteroidales	Prevotellaceae	Alloprevotella
OTU--1764	414472-R7571/1	0.925676	93.9597	446	Bacteria	Actinobacteriota	Actinobacteria	Micrococcales	Micrococcaceae	Rothia
OTU--1765	414471-R10011/1	0.929657	94.1704	446	Bacteria	Actinobacteriota	Actinobacteria	Micrococcales	Micrococcaceae	Rothia
OTU--1766	414472-R6989/1	0.971507	88.8651	467	Bacteria	Firmicutes	Unclassified Firmicutes	Unclassified Firmicutes	Unclassified Firmicutes	Unclassified Firmicutes
OTU--1767	503782-R5233/1	0.897997	92.5054	460	Bacteria	Proteobacteria	Gammaproteobacteria	Burkholderiales	Neisseriaceae	Neisseria
OTU--1768	503724-R1870/1	0.834621	88.8889	467	Bacteria	Firmicutes	Bacilli	Lactobacillales	Streptococcaceae	Streptococcus
OTU--1769	414386-R2630/1	0.986788	96.3124	460	Bacteria	Bacteroidota	Bacteroidia	Bacteroidales	Prevotellaceae	Prevotella
OTU--1770	414474-R923/1	0.938088	94.8608	465	Bacteria	Firmicutes	Bacilli	Lactobacillales	Carnobacteriaceae	Granulicatella
OTU--1771	503055-R28193/1	0.950836	96.3801	442	Bacteria	Patescibacteria	Saccharimonadia	Saccharimonadales	Saccharimonadaceae	TM7x
OTU--1772	414472-R5835/1	0.944493	95.4936	465	Bacteria	Firmicutes	Bacilli	Staphylococcales	Gemellaceae	Gemella
OTU--1773	414474-R17257/1	0.97924	88.412	465	Bacteria	Firmicutes	Bacilli	Lactobacillales	Unclassified Lactobacillales	Unclassified Lactobacillales
OTU--1774	414303-R13225/1	0.972848	80.9111	460	Bacteria	Unclassified Bacteria	Unclassified Bacteria	Unclassified Bacteria	Unclassified Bacteria	Unclassified Bacteria
OTU--1775	414474-R9505/1	0.832224	86.7238	446	Bacteria	Firmicutes	Bacilli	Lactobacillales	Streptococcaceae	Streptococcus
OTU--1776	414471-R1064/1	0.985723	84.8291	465	Bacteria	Bacteroidota	Bacteroidia	Bacteroidales	Porphyromonadaceae	Porphyromonas
OTU--1777	414472-R5485/1	0.986634	88.8651	465	Bacteria	Unclassified Bacteria	Unclassified Bacteria	Unclassified Bacteria	Unclassified Bacteria	Unclassified Bacteria
OTU--1778	503782-R12064/1	0.990287	97.3913	460	Bacteria	Bacteroidota	Bacteroidia	Flavobacteriales	Flavobacteriaceae	Capnocytophaga
OTU--1779	414474-R17643/1	0.983215	94.7712	459	Bacteria	Actinobacteriota	Actinobacteria	Actinomycetales	Actinomycetaceae	Actinomyces
OTU--1780	505703-R28882/1	0.982629	88.4368	467	Bacteria	Firmicutes	Bacilli	Lactobacillales	Streptococcaceae	Streptococcus
OTU--1781	414471-R4435/1	0.94309	94.3478	460	Bacteria	Bacteroidota	Bacteroidia	Bacteroidales	Porphyromonadaceae	Porphyromonas
OTU--1782	414474-R401/1	0.988469	96.087	460	Bacteria	Bacteroidota	Bacteroidia	Bacteroidales	Prevotellaceae	Prevotella
OTU--1783	503782-R127/1	0.978538	96.3043	460	Bacteria	Bacteroidota	Bacteroidia	Flavobacteriales	Flavobacteriaceae	Capnocytophaga
OTU--1784	414474-R1007/1	0.982133	82.4295	460	Bacteria	Fusobacteriota	Fusobacteriia	Fusobacteriales	Leptotrichiaceae	Leptotrichia
OTU--1785	416026-R6339/1	0.989903	88.8172	453	Bacteria	Firmicutes	Negativicutes	Veillonellales-Selenomonadales	Veillonellaceae	Veillonella
OTU--1786	414472-R2333/1	0.986187	92.2078	460	Bacteria	Bacteroidota	Bacteroidia	Bacteroidales	Porphyromonadaceae	Porphyromonas
OTU--1787	503055-R18233/1	0.968518	90.2174	460	Bacteria	Bacteroidota	Bacteroidia	Bacteroidales	Unclassified Bacteroidales	Unclassified Bacteroidales
OTU--1788	414472-R12426/1	0.992994	99.3548	465	Bacteria	Firmicutes	Bacilli	RF39	Unclassified RF39	Unclassified RF39
OTU--1789	414472-R2448/1	0.986662	93.913	460	Bacteria	Bacteroidota	Bacteroidia	Bacteroidales	Prevotellaceae	Prevotella
OTU--1790	414471-R24496/1	0.877236	89.485	465	Bacteria	Proteobacteria	Gammaproteobacteria	Pasteurellales	Pasteurellaceae	Haemophilus
OTU--1791	414386-R11852/1	0.986733	95.2174	460	Bacteria	Bacteroidota	Bacteroidia	Bacteroidales	Prevotellaceae	Prevotella
OTU--1792	414386-R12672/1	0.985282	95.6522	460	Bacteria	Bacteroidota	Bacteroidia	Bacteroidales	Prevotellaceae	Prevotella
OTU--1793	414474-R13876/1	0.832087	84.8291	460	Bacteria	Firmicutes	Negativicutes	Veillonellales-Selenomonadales	Veillonellaceae	Unclassified Veillonellaceae
OTU--1794	414474-R8330/1	0.949372	95	460	Bacteria	Bacteroidota	Bacteroidia	Bacteroidales	Prevotellaceae	Prevotella
OTU--1795	414472-R4809/1	0.993071	87.013	460	Bacteria	Bacteroidota	Bacteroidia	Bacteroidales	Prevotellaceae	Prevotella
OTU--1796	414471-R23333/1	0.967536	97.4194	465	Bacteria	Firmicutes	Bacilli	Lactobacillales	Streptococcaceae	Streptococcus
OTU--1797	414386-R20859/1	0.989497	85	460	Bacteria	Unclassified Bacteria	Unclassified Bacteria	Unclassified Bacteria	Unclassified Bacteria	Unclassified Bacteria
OTU--1798	414472-R22457/1	0.950966	95.5032	465	Bacteria	Firmicutes	Bacilli	Lactobacillales	Carnobacteriaceae	Granulicatella
OTU--1799	414472-R20551/1	0.984568	85.8974	468	Bacteria	Patescibacteria	Saccharimonadia	Saccharimonadales	Saccharimonadaceae	Candidatus Saccharimonas
OTU--1800	414474-R22888/1	0.966906	97.2043	465	Bacteria	Firmicutes	Negativicutes	Veillonellales-Selenomonadales	Selenomonadaceae	Selenomonas
OTU--1801	503053-R12863/1	0.98271	93.2609	460	Bacteria	Bacteroidota	Bacteroidia	Bacteroidales	Prevotellaceae	Alloprevotella
OTU--1802	414454-R11748/1	0.993411	99.7807	456	Bacteria	Actinobacteriota	Actinobacteria	Actinomycetales	Actinomycetaceae	Actinotignum
OTU--1803	416026-R17321/1	0.893602	88.4615	466	Bacteria	Actinobacteriota	Actinobacteria	Actinomycetales	Unclassified Actinomycetales	Unclassified Actinomycetales
OTU--1804	414472-R11225/1	0.845755	87.6126	460	Bacteria	Proteobacteria	Gammaproteobacteria	Burkholderiales	Neisseriaceae	Neisseria
OTU--1805	414503-R14507/1	0.567784	41.1881	459	Unclassified	BAD	BAD	BAD	BAD	BAD
OTU--1806	505703-R14531/1	0.983498	99.1247	457	Bacteria	Actinobacteriota	Actinobacteria	Bifidobacteriales	Bifidobacteriaceae	Bifidobacterium
OTU--1807	414303-R353/1	0.900582	89.9573	466	Bacteria	Firmicutes	Bacilli	Lactobacillales	Unclassified Lactobacillales	Unclassified Lactobacillales
OTU--1808	416027-R22376/1	0.94835	95.5157	446	Bacteria	Actinobacteriota	Actinobacteria	Micrococcales	Micrococcaceae	Rothia
OTU--1809	414303-R2564/1	0.979879	96.5217	460	Bacteria	Bacteroidota	Bacteroidia	Bacteroidales	Prevotellaceae	Prevotella
OTU--1810	414472-R7699/1	0.957462	83.2618	466	Bacteria	Unclassified Bacteria	Unclassified Bacteria	Unclassified Bacteria	Unclassified Bacteria	Unclassified Bacteria
OTU--1811	414472-R18517/1	0.985963	91.704	444	Bacteria	Actinobacteriota	Actinobacteria	Micrococcales	Micrococcaceae	Rothia
OTU--1812	414472-R6065/1	0.985952	90.3371	444	Bacteria	Firmicutes	Clostridia	Peptostreptococcales-Tissierellales	Clostridiales_Incertae Sedis XI	Parvimonas
OTU--1813	414471-R10314/1	0.94862	96.8254	441	Bacteria	Campilobacterota	Campylobacteria	Campylobacterales	Campylobacteraceae	Campylobacter
OTU--1814	414386-R12262/1	0.982626	91.9913	459	Bacteria	Bacteroidota	Bacteroidia	Bacteroidales	Prevotellaceae	Alloprevotella
OTU--1815	414472-R8910/1	0.9918	88.6021	444	Bacteria	Firmicutes	Negativicutes	Veillonellales-Selenomonadales	Veillonellaceae	Veillonella
OTU--1816	503827-R3919/1	0.987111	99.3548	465	Bacteria	Firmicutes	Bacilli	Lactobacillales	Lactobacillaceae	Pediococcus
OTU--1817	416026-R19526/1	0.982428	83.2976	465	Bacteria	Firmicutes	Bacilli	Lactobacillales	Unclassified Lactobacillales	Unclassified Lactobacillales
OTU--1818	414386-R2080/1	0.898956	90	458	Bacteria	Firmicutes	Clostridia	Lachnospirales	Lachnospiraceae	Stomatobaculum
OTU--1819	414472-R7404/1	0.880127	89.485	466	Bacteria	Actinobacteriota	Actinobacteria	Micrococcales	Micrococcaceae	Rothia
OTU--1820	414472-R10289/1	0.925867	94.8498	466	Bacteria	Firmicutes	Negativicutes	Veillonellales-Selenomonadales	Veillonellaceae	Veillonella
OTU--1821	416026-R24814/1	0.983912	93.5622	465	Bacteria	Firmicutes	Negativicutes	Veillonellales-Selenomonadales	Veillonellaceae	Dialister
OTU--1822	414477-R13110/1	0.965488	94.7826	460	Bacteria	Bacteroidota	Bacteroidia	Bacteroidales	Prevotellaceae	Prevotella
OTU--1823	414006-R10844/1	0.42254	50.1124	405	Unclassified	BAD	BAD	BAD	BAD	BAD
OTU--1824	416055-R6758/1	0.968631	97.3913	460	Bacteria	Bacteroidota	Bacteroidia	Bacteroidales	Prevotellaceae	Prevotella
OTU--1825	416055-R24166/1	0.840812	86.9048	442	Bacteria	Firmicutes	Bacilli	Lactobacillales	Streptococcaceae	Streptococcus
OTU--1826	503843-R6806/1	0.979333	97.2727	440	Bacteria	Firmicutes	Clostridia	Lachnospirales	Lachnospiraceae	Lachnoclostridium
OTU--1827	414503-R6924/1	0.41354	42.1788	312	Unclassified	BAD	BAD	BAD	BAD	BAD
OTU--1828	503035-R29640/1	0.988562	89.485	466	Bacteria	Firmicutes	Negativicutes	Veillonellales-Selenomonadales	Veillonellaceae	Veillonella
OTU--1829	416055-R12855/1	0.91494	88.961	460	Bacteria	Firmicutes	Clostridia	Lachnospirales	Lachnospiraceae	Lachnoanaerobaculum
OTU--1830	503413-R16957/1	0.99017	98.6577	446	Bacteria	Actinobacteriota	Actinobacteria	Corynebacteriales	Corynebacteriaceae	Corynebacterium
OTU--1831	416026-R22448/1	0.985729	83.1197	465	Bacteria	Bacteroidota	Bacteroidia	Bacteroidales	Prevotellaceae	Prevotella
OTU--1832	414503-R7931/1	0.41255	47.6584	339	Unclassified	BAD	BAD	BAD	BAD	BAD
OTU--1833	414474-R3569/1	0.985549	83.0435	460	Bacteria	Firmicutes	Clostridia	Unclassified Clostridia	Unclassified Clostridia	Unclassified Clostridia
OTU--1834	416055-R10958/1	0.984435	83.0435	460	Bacteria	Fusobacteriota	Fusobacteriia	Fusobacteriales	Leptotrichiaceae	Leptotrichia
OTU--1835	414472-R20105/1	0.99284	86.7391	442	Bacteria	Firmicutes	Bacilli	Erysipelotrichales	Erysipelotrichaceae	Unclassified Erysipelotrichaceae
OTU--1836	414386-R14955/1	0.945586	93.4978	444	Bacteria	Fusobacteriota	Fusobacteriia	Fusobacteriales	Fusobacteriaceae	Fusobacterium
OTU--1837	503782-R2028/1	0.958804	97.4194	465	Bacteria	Proteobacteria	Gammaproteobacteria	Burkholderiales	Neisseriaceae	Neisseria
OTU--1838	414477-R4447/1	0.985555	87.4187	459	Bacteria	Firmicutes	Bacilli	Erysipelotrichales	Erysipelotrichaceae	Unclassified Erysipelotrichaceae
OTU--1839	503413-R5081/1	0.993452	99.3228	443	Bacteria	Firmicutes	Clostridia	Lachnospirales	Lachnospiraceae	Roseburia
OTU--1840	416026-R25718/1	0.888427	88.8412	443	Bacteria	Firmicutes	Negativicutes	Veillonellales-Selenomonadales	Veillonellaceae	Unclassified Veillonellaceae
OTU--1841	414386-R19093/1	0.989377	89.9329	444	Bacteria	Fusobacteriota	Fusobacteriia	Fusobacteriales	Fusobacteriaceae	Fusobacterium
OTU--1842	414503-R9385/1	0.482212	45.9184	265	Unclassified	BAD	BAD	BAD	BAD	BAD
OTU--1843	414474-R17746/1	0.991715	85.4348	459	Bacteria	Bacteroidota	Bacteroidia	Bacteroidales	Prevotellaceae	Alloprevotella
OTU--1844	503055-R9494/1	0.982653	96.861	446	Bacteria	Actinobacteriota	Coriobacteriia	Coriobacteriales	Atopobiaceae	Unclassified Atopobiaceae
OTU--1845	414304-R142/1	0.975519	87.2197	444	Bacteria	Patescibacteria	Parcubacteria	Unclassified Parcubacteria	Unclassified Parcubacteria	Unclassified Parcubacteria
OTU--1846	416055-R3815/1	0.993058	92.4731	442	Bacteria	Firmicutes	Clostridia	Peptostreptococcales-Tissierellales	Clostridiales_Incertae Sedis XI	Parvimonas
OTU--1847	414386-R19420/1	0.989262	85.439	465	Bacteria	Bacteroidota	Bacteroidia	Bacteroidales	Prevotellaceae	Alloprevotella
OTU--1848	414304-R27703/1	0.985087	97.7477	444	Bacteria	Cyanobacteria	Cyanobacteriia	Chloroplast	Unclassified Chloroplast	Unclassified Chloroplast
OTU--1849	416026-R11987/1	0.973115	85.6522	459	Bacteria	Actinobacteriota	Coriobacteriia	Coriobacteriales	Atopobiaceae	Atopobium
OTU--1850	414474-R12651/1	0.99096	92.7039	466	Bacteria	Firmicutes	Negativicutes	Veillonellales-Selenomonadales	Selenomonadaceae	Selenomonas
OTU--1851	414471-R17066/1	0.931636	95.0749	465	Bacteria	Firmicutes	Bacilli	Lactobacillales	Carnobacteriaceae	Granulicatella
OTU--1852	414503-R3886/1	0.466272	42.6778	440	Unclassified	BAD	BAD	BAD	BAD	BAD
OTU--1853	416026-R1336/1	0.988463	88.412	466	Bacteria	Firmicutes	Negativicutes	Veillonellales-Selenomonadales	Veillonellaceae	Veillonella
OTU--1854	416026-R13582/1	0.94157	95.2174	459	Bacteria	Bacteroidota	Bacteroidia	Bacteroidales	Prevotellaceae	Prevotella
OTU--1855	414454-R21542/1	0.498155	38.7013	337	Unclassified	BAD	BAD	BAD	BAD	BAD
OTU--1856	503035-R1744/1	0.91883	94.8387	465	Bacteria	Proteobacteria	Gammaproteobacteria	Pasteurellales	Pasteurellaceae	Haemophilus
OTU--1857	414503-R19317/1	0.434857	42.5868	264	Unclassified	BAD	BAD	BAD	BAD	BAD
OTU--1858	414472-R9715/1	0.984975	92.4893	465	Bacteria	Proteobacteria	Gammaproteobacteria	Pasteurellales	Pasteurellaceae	Haemophilus
OTU--1859	414472-R3194/1	0.851693	88.4368	466	Bacteria	Firmicutes	Clostridia	Lachnospirales	Lachnospiraceae	Oribacterium
OTU--1860	414474-R1751/1	0.937503	95.6916	440	Bacteria	Firmicutes	Clostridia	Lachnospirales	Lachnospiraceae	Lachnoanaerobaculum
OTU--1861	414474-R359/1	0.978181	84.7495	457	Bacteria	Bacteroidota	Bacteroidia	Bacteroidales	Prevotellaceae	Alloprevotella
OTU--1862	503035-R21395/1	0.990192	96.9565	460	Bacteria	Bacteroidota	Bacteroidia	Flavobacteriales	Flavobacteriaceae	Capnocytophaga
OTU--1863	414290-R14053/1	0.989792	98.6425	441	Bacteria	Firmicutes	Clostridia	Lachnospirales	Lachnospiraceae	Johnsonella
OTU--1864	416026-R23591/1	0.987575	87.2294	462	Bacteria	Patescibacteria	Saccharimonadia	Saccharimonadales	Saccharimonadaceae	Candidatus Saccharimonas
OTU--1865	414303-R2770/1	0.970547	95.6818	440	Bacteria	Firmicutes	Clostridia	Lachnospirales	Lachnospiraceae	Catonella
OTU--1866	414503-R16932/1	0.440809	42.7146	450	Unclassified	BAD	BAD	BAD	BAD	BAD
OTU--1867	414471-R29305/1	0.971995	90.5579	464	Bacteria	Firmicutes	Negativicutes	Veillonellales-Selenomonadales	Veillonellaceae	Veillonella
OTU--1868	414477-R1683/1	0.850264	86.0515	440	Bacteria	Firmicutes	Negativicutes	Veillonellales-Selenomonadales	Veillonellaceae	Veillonella
OTU--1869	414472-R534/1	0.989656	86.6667	464	Bacteria	Unclassified Bacteria	Unclassified Bacteria	Unclassified Bacteria	Unclassified Bacteria	Unclassified Bacteria
OTU--1870	414472-R27886/1	0.78221	85.0427	466	Bacteria	Firmicutes	Bacilli	Lactobacillales	Streptococcaceae	Streptococcus
OTU--1871	414471-R25486/1	0.981267	94.8052	460	Bacteria	Bacteroidota	Bacteroidia	Bacteroidales	Prevotellaceae	Prevotella
OTU--1872	416120-R14067/1	0.986617	92.043	465	Bacteria	Proteobacteria	Gammaproteobacteria	Pasteurellales	Pasteurellaceae	Haemophilus
OTU--1873	414474-R4133/1	0.987434	85.403	442	Bacteria	Bacteroidota	Bacteroidia	Bacteroidales	Prevotellaceae	Alloprevotella
OTU--1874	503047-R13321/1	0.986935	85.7788	443	Bacteria	Patescibacteria	Parcubacteria	Candidatus Kaiserbacteria	Unclassified Candidatus Kaiserbacteria	Unclassified Candidatus Kaiserbacteria
OTU--1875	414472-R13605/1	0.990287	91.0064	464	Bacteria	Firmicutes	Negativicutes	Veillonellales-Selenomonadales	Veillonellaceae	Veillonella
OTU--1876	414472-R14236/1	0.921154	91.4712	464	Bacteria	Firmicutes	Bacilli	Lactobacillales	Streptococcaceae	Streptococcus
OTU--1877	414471-R20569/1	0.948312	96.087	460	Bacteria	Bacteroidota	Bacteroidia	Bacteroidales	Porphyromonadaceae	Porphyromonas
OTU--1878	416026-R3608/1	0.990274	95.4955	444	Bacteria	Actinobacteriota	Coriobacteriia	Coriobacteriales	Atopobiaceae	Atopobium
OTU--1879	414006-R3089/1	0.459512	44.7059	298	Unclassified	BAD	BAD	BAD	BAD	BAD
OTU--1880	503782-R15283/1	0.986044	96.2963	459	Bacteria	Bacteroidota	Bacteroidia	Bacteroidales	Prevotellaceae	Alloprevotella
OTU--1881	503407-R3774/1	0.989981	99.5455	440	Bacteria	Firmicutes	Clostridia	Lachnospirales	Lachnospiraceae	Blautia
OTU--1882	505693-R29518/1	0.986265	95.7207	444	Bacteria	Fusobacteriota	Fusobacteriia	Fusobacteriales	Leptotrichiaceae	Leptotrichia
OTU--1883	414474-R28064/1	0.986749	94.9891	459	Bacteria	Actinobacteriota	Actinobacteria	Actinomycetales	Actinomycetaceae	Actinomyces
OTU--1884	414472-R24676/1	0.988743	94.1304	460	Bacteria	Bacteroidota	Bacteroidia	Bacteroidales	Prevotellaceae	Prevotella
OTU--1885	416026-R18189/1	0.979479	92.4829	439	Bacteria	Firmicutes	Clostridia	Peptostreptococcales-Tissierellales	Clostridiales_Incertae Sedis XI	Parvimonas
OTU--1886	503017-R13789/1	0.984602	92.5508	443	Bacteria	Fusobacteriota	Fusobacteriia	Fusobacteriales	Leptotrichiaceae	Leptotrichia
OTU--1887	414503-R9844/1	0.39375	44.1926	323	Unclassified	BAD	BAD	BAD	BAD	BAD
OTU--1888	503047-R5711/1	0.981763	95.2489	441	Bacteria	Patescibacteria	Saccharimonadia	Saccharimonadales	LWQ8	Unclassified LWQ8
OTU--1889	414474-R1064/1	0.975888	95.279	466	Bacteria	Firmicutes	Negativicutes	Veillonellales-Selenomonadales	Veillonellaceae	Unclassified Veillonellaceae
OTU--1890	414474-R22110/1	0.955463	93.424	440	Bacteria	Firmicutes	Clostridia	Lachnospirales	Lachnospiraceae	Unclassified Lachnospiraceae
OTU--1891	503017-R13507/1	0.904095	93.3333	465	Bacteria	Firmicutes	Bacilli	Lactobacillales	Streptococcaceae	Streptococcus
OTU--1892	414503-R1711/1	0.4749	42.8115	308	Unclassified	BAD	BAD	BAD	BAD	BAD
OTU--1893	502978-R12791/1	0.951436	94.1573	444	Bacteria	Actinobacteriota	Coriobacteriia	Coriobacteriales	Atopobiaceae	Atopobium
OTU--1894	416026-R25494/1	0.887467	88.6021	439	Bacteria	Firmicutes	Negativicutes	Veillonellales-Selenomonadales	Veillonellaceae	Veillonella
OTU--1895	414503-R2672/1	0.499526	45	435	Unclassified	BAD	BAD	BAD	BAD	BAD
OTU--1896	503017-R12436/1	0.922178	92.7928	444	Bacteria	Firmicutes	Clostridia	Lachnospirales	Lachnospiraceae	Stomatobaculum
OTU--1897	503407-R19398/1	0.984435	96.1451	441	Bacteria	Firmicutes	Clostridia	Clostridia UCG-014	Unclassified Clostridia UCG-014	Unclassified Clostridia UCG-014
OTU--1898	414477-R20446/1	0.986092	94.7712	459	Bacteria	Bacteroidota	Bacteroidia	Bacteroidales	Prevotellaceae	Alloprevotella
OTU--1899	416027-R16857/1	0.988911	99.1379	464	Bacteria	Firmicutes	Negativicutes	Veillonellales-Selenomonadales	Selenomonadaceae	Selenomonas
OTU--1900	414289-R15453/1	0.982271	97.4194	465	Bacteria	Verrucomicrobiota	Chlamydiae	Chlamydiales	Simkaniaceae	Unclassified Simkaniaceae
OTU--1901	503017-R2963/1	0.945853	96.614	441	Bacteria	Campilobacterota	Campylobacteria	Campylobacterales	Campylobacteraceae	Campylobacter
OTU--1902	414477-R22005/1	0.83145	86.4368	452	Bacteria	Firmicutes	Bacilli	Lactobacillales	Streptococcaceae	Streptococcus
OTU--1903	414503-R1967/1	0.472294	43.7799	377	Unclassified	BAD	BAD	BAD	BAD	BAD
OTU--1904	414474-R399/1	0.928	92.7928	441	Bacteria	Firmicutes	Clostridia	Lachnospirales	Lachnospiraceae	Lachnoanaerobaculum
OTU--1905	414503-R22780/1	0.483242	43.1452	451	Unclassified	BAD	BAD	BAD	BAD	BAD
OTU--1906	414477-R10425/1	0.986687	95.4447	460	Bacteria	Bacteroidota	Bacteroidia	Bacteroidales	Prevotellaceae	Prevotella
OTU--1907	414474-R15821/1	0.989286	86.1171	457	Bacteria	Bacteroidota	Bacteroidia	Bacteroidales	Prevotellaceae	Alloprevotella
OTU--1908	414471-R25561/1	0.989515	86.5096	465	Bacteria	Bacteroidota	Bacteroidia	Bacteroidales	Porphyromonadaceae	Porphyromonas
OTU--1909	414472-R13657/1	0.973942	82.618	466	Bacteria	Fusobacteriota	Fusobacteriia	Fusobacteriales	Leptotrichiaceae	Leptotrichia
OTU--1910	503035-R9755/1	0.892143	91.1828	464	Bacteria	Firmicutes	Negativicutes	Veillonellales-Selenomonadales	Veillonellaceae	Veillonella
OTU--1911	414477-R8618/1	0.982439	84.4017	468	Bacteria	Patescibacteria	Saccharimonadia	Saccharimonadales	Unclassified Saccharimonadales	Unclassified Saccharimonadales
OTU--1912	414472-R17326/1	0.968266	96.5739	465	Bacteria	Firmicutes	Bacilli	Lactobacillales	Unclassified Lactobacillales	Unclassified Lactobacillales
OTU--1913	503411-R24475/1	0.976729	83.6956	459	Bacteria	Bacteroidota	Bacteroidia	Bacteroidales	Prevotellaceae	Prevotella
OTU--1914	414477-R4689/1	0.874117	88.2979	464	Bacteria	Firmicutes	Bacilli	Lactobacillales	Streptococcaceae	Streptococcus
OTU--1915	503782-R22617/1	0.989606	89.3246	459	Bacteria	Bacteroidota	Bacteroidia	Bacteroidales	Prevotellaceae	Alloprevotella
OTU--1916	414472-R25815/1	0.853365	87.886	464	Bacteria	Firmicutes	Bacilli	Lactobacillales	Streptococcaceae	Streptococcus
OTU--1917	414386-R18251/1	0.855218	89.3843	467	Bacteria	Proteobacteria	Gammaproteobacteria	Pasteurellales	Pasteurellaceae	Haemophilus
OTU--1918	414474-R25858/1	0.993165	85.1931	465	Bacteria	Bacteroidota	Bacteroidia	Bacteroidales	Prevotellaceae	Alloprevotella
OTU--1919	416055-R15127/1	0.869792	86.8709	443	Bacteria	Actinobacteriota	Actinobacteria	Actinomycetales	Actinomycetaceae	Actinomyces
OTU--1920	416026-R12738/1	0.986952	95.0538	464	Bacteria	Firmicutes	Bacilli	Lactobacillales	Unclassified Lactobacillales	Unclassified Lactobacillales
OTU--1921	503055-R18463/1	0.890847	90.3226	443	Bacteria	Proteobacteria	Gammaproteobacteria	Burkholderiales	Neisseriaceae	Neisseria
OTU--1922	414503-R6039/1	0.400805	45.679	381	Unclassified	BAD	BAD	BAD	BAD	BAD
OTU--1923	414474-R2214/1	0.952195	95.2381	440	Bacteria	Firmicutes	Clostridia	Lachnospirales	Lachnospiraceae	Lachnoanaerobaculum
OTU--1924	414477-R16342/1	0.878338	89.0323	440	Bacteria	Proteobacteria	Gammaproteobacteria	Pasteurellales	Pasteurellaceae	Actinobacillus
OTU--1925	414477-R11368/1	0.979066	97.3742	457	Bacteria	Actinobacteriota	Actinobacteria	Actinomycetales	Actinomycetaceae	Mobiluncus
OTU--1926	416026-R132/1	0.990121	88.5106	466	Bacteria	Firmicutes	Negativicutes	Veillonellales-Selenomonadales	Veillonellaceae	Unclassified Veillonellaceae
OTU--1927	414006-R29978/1	0.500862	39.8113	469	Unclassified	BAD	BAD	BAD	BAD	BAD
OTU--1928	414474-R6371/1	0.862	85.3763	443	Bacteria	Firmicutes	Negativicutes	Veillonellales-Selenomonadales	Veillonellaceae	Unclassified Veillonellaceae
OTU--1929	414289-R3184/1	0.98684	95.6916	441	Bacteria	Patescibacteria	Saccharimonadia	Saccharimonadales	LWQ8	Unclassified LWQ8
OTU--1930	414472-R7578/1	0.989986	97.1739	460	Bacteria	Bacteroidota	Bacteroidia	Bacteroidales	Porphyromonadaceae	Porphyromonas
OTU--1931	416026-R6868/1	0.949447	96.3043	460	Bacteria	Bacteroidota	Bacteroidia	Bacteroidales	Prevotellaceae	Prevotella
OTU--1932	414289-R5560/1	0.98487	94.1176	442	Bacteria	Patescibacteria	Saccharimonadia	Saccharimonadales	Saccharimonadaceae	TM7a
OTU--1933	414386-R7758/1	0.991648	90.9871	465	Bacteria	Firmicutes	Bacilli	Erysipelotrichales	Erysipelotrichaceae	Unclassified Erysipelotrichaceae
OTU--1934	414006-R9345/1	0.974141	96.0954	460	Bacteria	Bacteroidota	Bacteroidia	Cytophagales	Hymenobacteraceae	Hymenobacter
OTU--1935	503782-R8842/1	0.943558	91.4163	466	Bacteria	Firmicutes	Bacilli	Lactobacillales	Carnobacteriaceae	Granulicatella
OTU--1936	503053-R4362/1	0.908471	93.7634	465	Bacteria	Firmicutes	Bacilli	Lactobacillales	Streptococcaceae	Streptococcus
OTU--1937	414474-R24340/1	0.876937	89.038	445	Bacteria	Actinobacteriota	Actinobacteria	Micrococcales	Micrococcaceae	Rothia
OTU--1938	414303-R1370/1	0.948141	93.4091	440	Bacteria	Firmicutes	Clostridia	Lachnospirales	Lachnospiraceae	Unclassified Lachnospiraceae
OTU--1939	414477-R20088/1	0.933735	93.7768	465	Bacteria	Firmicutes	Negativicutes	Veillonellales-Selenomonadales	Veillonellaceae	Veillonella
OTU--1940	414472-R23550/1	0.874193	87.799	439	Bacteria	Firmicutes	Bacilli	Lactobacillales	Streptococcaceae	Streptococcus
OTU--1941	414006-R24671/1	0.496277	36.1905	485	Unclassified	BAD	BAD	BAD	BAD	BAD
OTU--1942	414474-R4625/1	0.978688	92.7273	439	Bacteria	Firmicutes	Clostridia	Unclassified Clostridia	Unclassified Clostridia	Unclassified Clostridia
OTU--1943	416055-R13010/1	0.908982	92.3596	445	Bacteria	Patescibacteria	Saccharimonadia	Saccharimonadales	Saccharimonadaceae	TM7x
OTU--1944	414303-R10311/1	0.460153	46.2295	577	Unclassified	BAD	BAD	BAD	BAD	BAD
OTU--1945	414472-R16458/1	0.989214	84.8485	459	Bacteria	Firmicutes	Bacilli	Erysipelotrichales	Erysipelotrichaceae	Unclassified Erysipelotrichaceae
OTU--1946	416026-R108/1	0.984523	92.5339	442	Bacteria	Patescibacteria	Saccharimonadia	Saccharimonadales	Saccharimonadaceae	TM7x
OTU--1947	503035-R21834/1	0.905523	93.5484	465	Bacteria	Proteobacteria	Gammaproteobacteria	Burkholderiales	Neisseriaceae	Neisseria
OTU--1948	414503-R5563/1	0.436255	43.6842	502	Unclassified	BAD	BAD	BAD	BAD	BAD
OTU--1949	414503-R3451/1	0.458368	43.6831	484	Unclassified	BAD	BAD	BAD	BAD	BAD
OTU--1950	416026-R7371/1	0.989783	91.7391	460	Bacteria	Bacteroidota	Bacteroidia	Bacteroidales	Prevotellaceae	Prevotella
OTU--1951	503035-R26946/1	0.966005	97.4194	465	Bacteria	Proteobacteria	Gammaproteobacteria	Pasteurellales	Pasteurellaceae	Actinobacillus
OTU--1952	414289-R2451/1	0.971618	93.2432	442	Bacteria	Patescibacteria	ABY1	Candidatus Magasanikbacteria	Unclassified Candidatus Magasanikbacteria	Unclassified Candidatus Magasanikbacteria
OTU--1953	414006-R6882/1	0.989346	99.093	440	Bacteria	Firmicutes	Clostridia	Peptostreptococcales-Tissierellales	Clostridiales_Incertae Sedis XI	Ezakiella
OTU--1954	416055-R31513/1	0.965463	83.731	461	Bacteria	Fusobacteriota	Fusobacteriia	Fusobacteriales	Leptotrichiaceae	Leptotrichia
OTU--1955	416026-R103/1	0.95002	96.5142	459	Bacteria	Bacteroidota	Bacteroidia	Bacteroidales	Prevotellaceae	Alloprevotella
OTU--1956	416026-R23302/1	0.916598	94.0425	466	Bacteria	Firmicutes	Bacilli	Staphylococcales	Staphylococcaceae	Staphylococcus
OTU--1957	414006-R3069/1	0.992761	99.5708	466	Bacteria	Proteobacteria	Gammaproteobacteria	Pseudomonadales	Moraxellaceae	Acinetobacter
OTU--1958	416026-R663/1	0.986713	94.1432	460	Bacteria	Bacteroidota	Bacteroidia	Bacteroidales	Prevotellaceae	Prevotella
OTU--1959	414386-R13260/1	0.883639	92.735	466	Bacteria	Firmicutes	Bacilli	Lactobacillales	Streptococcaceae	Streptococcus
OTU--1960	416026-R1176/1	0.986639	95.8696	460	Bacteria	Bacteroidota	Bacteroidia	Bacteroidales	Porphyromonadaceae	Porphyromonas
OTU--1961	414386-R7917/1	0.862803	87.3118	442	Bacteria	Firmicutes	Bacilli	Lactobacillales	Streptococcaceae	Streptococcus
OTU--1962	416026-R4703/1	0.986089	85.0107	466	Bacteria	Bacteroidota	Bacteroidia	Bacteroidales	Porphyromonadaceae	Porphyromonas
OTU--1963	414503-R5492/1	0.331957	50	328	Unclassified	BAD	BAD	BAD	BAD	BAD
OTU--1964	414386-R15758/1	0.921036	94.4086	465	Bacteria	Firmicutes	Negativicutes	Veillonellales-Selenomonadales	Veillonellaceae	Veillonella
OTU--1965	416026-R4209/1	0.989294	89.6861	446	Bacteria	Patescibacteria	Saccharimonadia	Saccharimonadales	Saccharimonadaceae	TM7x
OTU--1966	414386-R17053/1	0.870551	87.7944	445	Bacteria	Firmicutes	Bacilli	Lactobacillales	Carnobacteriaceae	Granulicatella
OTU--1967	414503-R3957/1	0.363925	45.6033	459	Unclassified	BAD	BAD	BAD	BAD	BAD
OTU--1968	414472-R17055/1	0.859768	89.0792	467	Bacteria	Actinobacteriota	Actinobacteria	Micrococcales	Micrococcaceae	Rothia
OTU--1969	503984-R1390/1	0.820851	84.8614	460	Bacteria	Firmicutes	Bacilli	Lactobacillales	Unclassified Lactobacillales	Unclassified Lactobacillales
OTU--1970	503724-R9746/1	0.989864	98.8636	440	Bacteria	Firmicutes	Clostridia	Clostridiales	Clostridiaceae	Clostridium sensu stricto 10
OTU--1971	414386-R16937/1	0.982583	88.6021	465	Bacteria	Firmicutes	Clostridia	Lachnospirales	Lachnospiraceae	Oribacterium
OTU--1972	414289-R7107/1	0.954769	90.812	466	Bacteria	Bdellovibrionota	Oligoflexia	0319-6G20	Unclassified 0319-6G20	Unclassified 0319-6G20
OTU--1973	503827-R15381/1	0.986901	98.4848	461	Bacteria	Actinobacteriota	Actinobacteria	Actinomycetales	Actinomycetaceae	Actinomyces
OTU--1974	503149-R3663/1	0.987167	99.3548	465	Bacteria	Spirochaetota	Spirochaetia	Spirochaetales	Spirochaetaceae	Treponema
OTU--1975	414006-R25027/1	0.505502	38.0835	358	Unclassified	BAD	BAD	BAD	BAD	BAD
OTU--1976	414503-R14233/1	0.446003	43.0199	297	Unclassified	BAD	BAD	BAD	BAD	BAD
OTU--1977	414471-R3627/1	0.938088	95.0538	465	Bacteria	Firmicutes	Bacilli	Lactobacillales	Carnobacteriaceae	Granulicatella
OTU--1978	414304-R4504/1	0.989923	99.1323	460	Bacteria	Bacteroidota	Bacteroidia	Bacteroidales	Prevotellaceae	Unclassified Prevotellaceae
OTU--1979	414454-R2815/1	0.52377	41.5816	356	Unclassified	BAD	BAD	BAD	BAD	BAD
OTU--1980	414477-R13246/1	0.887969	88.1974	465	Bacteria	Firmicutes	Bacilli	Lactobacillales	Unclassified Lactobacillales	Unclassified Lactobacillales
OTU--1981	414006-R4589/1	0.458444	41.1638	429	Unclassified	BAD	BAD	BAD	BAD	BAD
OTU--1982	414477-R17801/1	0.986265	96.6063	442	Bacteria	Patescibacteria	Saccharimonadia	Saccharimonadales	Saccharimonadaceae	TM7x
OTU--1983	414503-R8667/1	0.415949	46.4968	425	Unclassified	BAD	BAD	BAD	BAD	BAD
OTU--1984	414303-R18419/1	0.957466	94.5652	460	Bacteria	Bacteroidota	Bacteroidia	Bacteroidales	Prevotellaceae	Prevotella
OTU--1985	414472-R20494/1	0.98573	92.3596	445	Bacteria	Firmicutes	Clostridia	Lachnospirales	Lachnospiraceae	Stomatobaculum
OTU--1986	414474-R1327/1	0.868231	87.1245	440	Bacteria	Firmicutes	Negativicutes	Veillonellales-Selenomonadales	Veillonellaceae	Unclassified Veillonellaceae
OTU--1987	414471-R9141/1	0.984562	87.7944	465	Bacteria	Proteobacteria	Gammaproteobacteria	Unclassified Gammaproteobacteria	Unclassified Gammaproteobacteria	Unclassified Gammaproteobacteria
OTU--1988	414451-R3833/1	0.987166	97.6445	466	Bacteria	Firmicutes	Bacilli	Bacillales	Bacillaceae	Anaerobacillus
OTU--1989	414006-R10743/1	0.321688	47.8528	307	Unclassified	BAD	BAD	BAD	BAD	BAD
OTU--1990	503035-R10114/1	0.98236	93.2462	459	Bacteria	Bacteroidota	Bacteroidia	Bacteroidales	Prevotellaceae	Alloprevotella
OTU--1991	414474-R13738/1	0.987674	88.4354	439	Bacteria	Firmicutes	Bacilli	Erysipelotrichales	Erysipelotrichaceae	Unclassified Erysipelotrichaceae
OTU--1992	414472-R4731/1	0.917708	93.9785	465	Bacteria	Firmicutes	Negativicutes	Veillonellales-Selenomonadales	Veillonellaceae	Veillonella
OTU--1993	505172-R23892/1	0.94939	95.8785	460	Bacteria	Bacteroidota	Bacteroidia	Bacteroidales	Prevotellaceae	Prevotella
OTU--1994	505544-R17123/1	0.924405	95.1374	471	Bacteria	Firmicutes	Negativicutes	Veillonellales-Selenomonadales	Veillonellaceae	Veillonella
OTU--1995	503413-R7548/1	0.986781	99.3258	445	Bacteria	Actinobacteriota	Actinobacteria	Corynebacteriales	Tsukamurellaceae	Tsukamurella
OTU--1996	414472-R5701/1	0.959808	96.087	460	Bacteria	Bacteroidota	Bacteroidia	Bacteroidales	Prevotellaceae	Prevotella
OTU--1997	503416-R28814/1	0.495449	46.6431	269	Unclassified	BAD	BAD	BAD	BAD	BAD
[truncated: 6,685 more rows]

## Sheet: S4
Table S4: List of OTUs and their percentage of variance explained when comparing community composition among all severity (SIMPER).
Group_A	Group_B	Comparison	OTU	Domain	Phylum	Class	Order	Family	Genus	Average_Abundance_Group_A	Average_Abundance_Group_B	Variance_Explained
0	2	0 X 2	SOTU--1	Bacteria	Firmicutes	Bacilli	Lactobacillales	Streptococcaceae	Streptococcus	8.15094	7.37801	0.0657584
0	2	0 X 2	SOTU--10	Bacteria	Proteobacteria	Gammaproteobacteria	Pasteurellales	Pasteurellaceae	Haemophilus	8.02823	1.37314	0.124579
0	2	0 X 2	SOTU--4	Bacteria	Bacteroidota	Bacteroidia	Bacteroidales	Prevotellaceae	Prevotella	2.17255	7.14615	0.167844
0	2	0 X 2	SOTU--2	Bacteria	Firmicutes	Bacilli	Lactobacillales	Streptococcaceae	Streptococcus	3.54793	5.28607	0.209729
0	2	0 X 2	SOTU--5	Bacteria	Firmicutes	Negativicutes	Veillonellales-Selenomonadales	Veillonellaceae	Veillonella	4.77636	4.36898	0.246832
0	2	0 X 2	SOTU--0	Bacteria	Firmicutes	Bacilli	Lactobacillales	Streptococcaceae	Streptococcus	6.05197	8.45365	0.281464
0	2	0 X 2	SOTU--6	Bacteria	Firmicutes	Negativicutes	Veillonellales-Selenomonadales	Veillonellaceae	Veillonella	2.7376	3.90868	0.310124
0	2	0 X 2	SOTU--7	Bacteria	Bacteroidota	Bacteroidia	Bacteroidales	Prevotellaceae	Prevotella	1.82335	4.25859	0.338514
0	2	0 X 2	SOTU--22	Bacteria	Firmicutes	Bacilli	Lactobacillales	Streptococcaceae	Streptococcus	4.2631	0	0.3667
0	2	0 X 2	SOTU--11	Bacteria	Proteobacteria	Gammaproteobacteria	Burkholderiales	Neisseriaceae	Neisseria	3.13137	1.83937	0.394042
0	2	0 X 2	SOTU--3	Bacteria	Proteobacteria	Gammaproteobacteria	Pseudomonadales	Moraxellaceae	Moraxella	3.73045	0.23054	0.419602
0	2	0 X 2	SOTU--14	Bacteria	Bacteroidota	Bacteroidia	Bacteroidales	Prevotellaceae	Prevotella	0.926589	3.74737	0.442962
0	2	0 X 2	SOTU--26	Bacteria	Proteobacteria	Gammaproteobacteria	Pasteurellales	Pasteurellaceae	Haemophilus	3.49201	0.0201119	0.466136
0	2	0 X 2	SOTU--15	Bacteria	Firmicutes	Negativicutes	Veillonellales-Selenomonadales	Veillonellaceae	Unclassified Veillonellaceae	1.49379	2.53384	0.486337
0	2	0 X 2	SOTU--12	Bacteria	Actinobacteriota	Actinobacteria	Micrococcales	Micrococcaceae	Rothia	2.62775	1.13028	0.504965
0	2	0 X 2	SOTU--17	Bacteria	Fusobacteriota	Fusobacteriia	Fusobacteriales	Fusobacteriaceae	Fusobacterium	1.35197	2.0769	0.522556
0	2	0 X 2	SOTU--16	Bacteria	Bacteroidota	Bacteroidia	Bacteroidales	Prevotellaceae	Prevotella	0.99901	3.01334	0.539972
0	2	0 X 2	SOTU--9	Bacteria	Firmicutes	Negativicutes	Veillonellales-Selenomonadales	Veillonellaceae	Veillonella	2.28698	1.58334	0.55645
0	2	0 X 2	SOTU--13	Bacteria	Firmicutes	Bacilli	Lactobacillales	Carnobacteriaceae	Granulicatella	1.35744	2.32608	0.570035
0	2	0 X 2	SOTU--18	Bacteria	Proteobacteria	Gammaproteobacteria	Pasteurellales	Pasteurellaceae	Haemophilus	1.62835	1.30037	0.58317
0	2	0 X 2	SOTU--24	Bacteria	Bacteroidota	Bacteroidia	Bacteroidales	Prevotellaceae	Prevotella	1.18289	1.05957	0.595257
0	2	0 X 2	SOTU--25	Bacteria	Patescibacteria	Saccharimonadia	Saccharimonadales	Saccharimonadaceae	TM7x	0.386884	1.64032	0.606611
0	2	0 X 2	SOTU--27	Bacteria	Firmicutes	Negativicutes	Veillonellales-Selenomonadales	Veillonellaceae	Veillonella	1.63351	0.430901	0.617771
0	2	0 X 2	SOTU--32	Bacteria	Actinobacteriota	Actinobacteria	Micrococcales	Micrococcaceae	Rothia	0.280641	1.44561	0.628395
0	2	0 X 2	SOTU--19	Bacteria	Firmicutes	Bacilli	Staphylococcales	Gemellaceae	Gemella	1.18288	1.45162	0.639
0	2	0 X 2	SOTU--39	Bacteria	Proteobacteria	Gammaproteobacteria	Pasteurellales	Pasteurellaceae	Haemophilus	1.60015	0.000296042	0.64958
0	2	0 X 2	SOTU--30	Bacteria	Bacteroidota	Bacteroidia	Bacteroidales	Prevotellaceae	Alloprevotella	0.455797	1.33562	0.659261
0	2	0 X 2	SOTU--21	Bacteria	Bacteroidota	Bacteroidia	Bacteroidales	Porphyromonadaceae	Porphyromonas	0.842613	1.23131	0.668757
0	2	0 X 2	SOTU--38	Bacteria	Firmicutes	Negativicutes	Veillonellales-Selenomonadales	Veillonellaceae	Veillonella	1.36047	0.113147	0.677905
0	2	0 X 2	SOTU--29	Bacteria	Actinobacteriota	Coriobacteriia	Coriobacteriales	Atopobiaceae	Atopobium	0.48547	1.03472	0.685704
0	2	0 X 2	SOTU--33	Bacteria	Firmicutes	Clostridia	Lachnospirales	Lachnospiraceae	Lachnoanaerobaculum	0.235585	1.23064	0.693315
0	2	0 X 2	SOTU--31	Bacteria	Fusobacteriota	Fusobacteriia	Fusobacteriales	Fusobacteriaceae	Fusobacterium	0.706524	0.885043	0.70073
0	2	0 X 2	SOTU--28	Bacteria	Campilobacterota	Campylobacteria	Campylobacterales	Campylobacteraceae	Campylobacter	0.436309	1.07248	0.7081
0	2	0 X 2	SOTU--50	Bacteria	Proteobacteria	Gammaproteobacteria	Pasteurellales	Pasteurellaceae	Actinobacillus	1.10097	0.00298056	0.715389
0	2	0 X 2	SOTU--8	Bacteria	Firmicutes	Bacilli	Staphylococcales	Staphylococcaceae	Staphylococcus	0.622425	0.62413	0.722331
0	2	0 X 2	SOTU--23	Bacteria	Fusobacteriota	Fusobacteriia	Fusobacteriales	Leptotrichiaceae	Leptotrichia	0.380115	0.923161	0.729046
0	2	0 X 2	SOTU--37	Bacteria	Fusobacteriota	Fusobacteriia	Fusobacteriales	Leptotrichiaceae	Leptotrichia	0.493447	0.684871	0.735632
0	2	0 X 2	SOTU--52	Bacteria	Bacteroidota	Bacteroidia	Bacteroidales	Bacteroidaceae	Bacteroides	0.965543	0.0136213	0.742082
0	2	0 X 2	SOTU--35	Bacteria	Bacteroidota	Bacteroidia	Bacteroidales	Prevotellaceae	Prevotella	0.381792	0.723668	0.748335
0	2	0 X 2	SOTU--49	Bacteria	Bacteroidota	Bacteroidia	Flavobacteriales	Flavobacteriaceae	Capnocytophaga	0.214528	0.8293	0.754512
0	2	0 X 2	SOTU--34	Bacteria	Bacteroidota	Bacteroidia	Bacteroidales	Prevotellaceae	Alloprevotella	0.521683	0.446765	0.760179
0	2	0 X 2	SOTU--40	Bacteria	Firmicutes	Clostridia	Lachnospirales	Lachnospiraceae	Oribacterium	0.172844	0.847805	0.76572
0	2	0 X 2	SOTU--48	Bacteria	Actinobacteriota	Actinobacteria	Actinomycetales	Actinomycetaceae	Actinomyces	0.382799	0.540753	0.771046
0	2	0 X 2	SOTU--51	Bacteria	Bacteroidota	Bacteroidia	Bacteroidales	Prevotellaceae	Alloprevotella	0.414473	0.466217	0.776323
0	2	0 X 2	SOTU--44	Bacteria	Firmicutes	Clostridia	Lachnospirales	Lachnospiraceae	Unclassified Lachnospiraceae	0.488173	0.454303	0.781488
0	2	0 X 2	SOTU--46	Bacteria	Actinobacteriota	Actinobacteria	Actinomycetales	Actinomycetaceae	Actinomyces	0.5903	0.321763	0.786358
0	2	0 X 2	SOTU--74	Bacteria	Firmicutes	Negativicutes	Veillonellales-Selenomonadales	Selenomonadaceae	Selenomonas	0.702523	0.00489378	0.791013
0	2	0 X 2	SOTU--41	Bacteria	Actinobacteriota	Actinobacteria	Corynebacteriales	Corynebacteriaceae	Corynebacterium	0.405768	0.331621	0.795348
0	2	0 X 2	SOTU--73	Bacteria	Bacteroidota	Bacteroidia	Bacteroidales	Prevotellaceae	Prevotella	0.45308	0.196585	0.799271
0	2	0 X 2	SOTU--53	Bacteria	Firmicutes	Bacilli	Lactobacillales	Lactobacillaceae	Lactobacillus	0.542311	0.0597694	0.803148
0	2	0 X 2	SOTU--47	Bacteria	Bacteroidota	Bacteroidia	Bacteroidales	Prevotellaceae	Alloprevotella	0.293523	0.411749	0.806914
0	2	0 X 2	SOTU--42	Bacteria	Firmicutes	Clostridia	Lachnospirales	Lachnospiraceae	Oribacterium	0.329996	0.48491	0.810673
0	2	0 X 2	SOTU--54	Bacteria	Actinobacteriota	Actinobacteria	Actinomycetales	Actinomycetaceae	Actinomyces	0.325202	0.433499	0.814422
0	2	0 X 2	SOTU--59	Bacteria	Firmicutes	Clostridia	Peptostreptococcales-Tissierellales	Peptostreptococcaceae	Peptostreptococcus	0.194526	0.452358	0.818101
0	2	0 X 2	SOTU--77	Bacteria	Firmicutes	Clostridia	Oscillospirales	Ruminococcaceae	Faecalibacterium	0.552731	0.0011796	0.82176
0	2	0 X 2	SOTU--43	Bacteria	Bacteroidota	Bacteroidia	Bacteroidales	Prevotellaceae	Prevotella	0.119782	0.527579	0.825334
0	2	0 X 2	SOTU--58	Bacteria	Firmicutes	Bacilli	Erysipelotrichales	Erysipelotrichaceae	Unclassified Erysipelotrichaceae	0.144471	0.484394	0.828463
0	2	0 X 2	SOTU--55	Bacteria	Firmicutes	Clostridia	Peptostreptococcales-Tissierellales	Clostridiales_Incertae Sedis XI	Parvimonas	0.214006	0.371212	0.8315
0	2	0 X 2	SOTU--101	Bacteria	Firmicutes	Negativicutes	Veillonellales-Selenomonadales	Veillonellaceae	Veillonella	0.443391	0	0.834431
0	2	0 X 2	SOTU--56	Bacteria	Firmicutes	Bacilli	Lactobacillales	Streptococcaceae	Streptococcus	0.104365	0.394668	0.837352
0	2	0 X 2	SOTU--66	Bacteria	Firmicutes	Bacilli	Lactobacillales	Streptococcaceae	Streptococcus	0.153965	0.422624	0.840252
0	2	0 X 2	SOTU--85	Bacteria	Patescibacteria	Saccharimonadia	Saccharimonadales	Unclassified Saccharimonadales	Unclassified Saccharimonadales	0.0361935	0.385508	0.842892
0	2	0 X 2	SOTU--88	Bacteria	Fusobacteriota	Fusobacteriia	Fusobacteriales	Leptotrichiaceae	Leptotrichia	0.313529	0.108746	0.845469
0	2	0 X 2	SOTU--69	Bacteria	Firmicutes	Bacilli	Lactobacillales	Streptococcaceae	Streptococcus	0.0941862	0.381554	0.848037
0	2	0 X 2	SOTU--65	Bacteria	Proteobacteria	Gammaproteobacteria	Pseudomonadales	Pseudomonadaceae	Pseudomonas	0.303493	0.134067	0.850471
0	2	0 X 2	SOTU--97	Bacteria	Bacteroidota	Bacteroidia	Bacteroidales	Prevotellaceae	Prevotella	0.0114501	0.364075	0.8529
0	2	0 X 2	SOTU--75	Bacteria	Bacteroidota	Bacteroidia	Flavobacteriales	Flavobacteriaceae	Capnocytophaga	0.198763	0.256473	0.855266
0	2	0 X 2	SOTU--76	Bacteria	Bacteroidota	Bacteroidia	Bacteroidales	Prevotellaceae	Alloprevotella	0.289179	0.105862	0.857616
0	2	0 X 2	SOTU--103	Bacteria	Bacteroidota	Bacteroidia	Bacteroidales	Prevotellaceae	Prevotella	0.0458519	0.309857	0.859874
0	2	0 X 2	SOTU--78	Bacteria	Actinobacteriota	Actinobacteria	Corynebacteriales	Corynebacteriaceae	Corynebacterium	0.00849082	0.327865	0.862077
0	2	0 X 2	SOTU--61	Bacteria	Proteobacteria	Gammaproteobacteria	Burkholderiales	Neisseriaceae	Neisseria	0.219296	0.150476	0.864267
0	2	0 X 2	SOTU--82	Bacteria	Firmicutes	Bacilli	Lactobacillales	Lactobacillaceae	Lactobacillus	0.155171	0.198271	0.866437
0	2	0 X 2	SOTU--57	Bacteria	Bacteroidota	Bacteroidia	Bacteroidales	Prevotellaceae	Prevotella	0.0378774	0.326748	0.868599
0	2	0 X 2	SOTU--109	Bacteria	Bacteroidota	Bacteroidia	Bacteroidales	Prevotellaceae	Prevotella	0.312208	0	0.870663
0	2	0 X 2	SOTU--62	Bacteria	Firmicutes	Bacilli	Lactobacillales	Streptococcaceae	Streptococcus	0.0415812	0.3293	0.87271
0	2	0 X 2	SOTU--98	Bacteria	Campilobacterota	Campylobacteria	Campylobacterales	Campylobacteraceae	Campylobacter	0.293289	0.0223466	0.874704
0	2	0 X 2	SOTU--81	Bacteria	Bacteroidota	Bacteroidia	Bacteroidales	Bacteroidaceae	Bacteroides	0.142456	0.172596	0.876666
0	2	0 X 2	SOTU--122	Bacteria	Firmicutes	Bacilli	Lactobacillales	Enterococcaceae	Enterococcus	0.293719	0	0.878608
0	2	0 X 2	SOTU--83	Bacteria	Patescibacteria	Saccharimonadia	Saccharimonadales	Saccharimonadaceae	Candidatus Saccharimonas	0.0386804	0.267765	0.880373
0	2	0 X 2	SOTU--60	Bacteria	Bacteroidota	Bacteroidia	Bacteroidales	Prevotellaceae	Prevotella	0.178595	0.159309	0.882053
0	2	0 X 2	SOTU--108	Bacteria	Bacteroidota	Bacteroidia	Flavobacteriales	Flavobacteriaceae	Capnocytophaga	0.16512	0.107896	0.883703
0	2	0 X 2	SOTU--87	Bacteria	Bacteroidota	Bacteroidia	Bacteroidales	Porphyromonadaceae	Porphyromonas	0.122184	0.193758	0.885349
0	2	0 X 2	SOTU--45	Bacteria	Firmicutes	Negativicutes	Veillonellales-Selenomonadales	Veillonellaceae	Veillonella	0.129724	0.20129	0.886983
0	2	0 X 2	SOTU--94	Bacteria	Bacteroidota	Bacteroidia	Bacteroidales	Prevotellaceae	Prevotella	0.151133	0.151578	0.888604
0	2	0 X 2	SOTU--123	Bacteria	Bacteroidota	Bacteroidia	Bacteroidales	Bacteroidaceae	Bacteroides	0.174002	0.0750879	0.890189
0	2	0 X 2	SOTU--70	Bacteria	Fusobacteriota	Fusobacteriia	Fusobacteriales	Leptotrichiaceae	Leptotrichia	0.105028	0.178842	0.891753
0	2	0 X 2	SOTU--86	Bacteria	Firmicutes	Clostridia	Clostridia UCG-014	Unclassified Clostridia UCG-014	Unclassified Clostridia UCG-014	0.0684584	0.205436	0.893303
0	2	0 X 2	SOTU--92	Bacteria	Bacteroidota	Bacteroidia	Bacteroidales	Prevotellaceae	Prevotella	0.142215	0.148715	0.894825
0	2	0 X 2	SOTU--95	Bacteria	Firmicutes	Clostridia	Lachnospirales	Lachnospiraceae	Catonella	0.0514738	0.239695	0.89632
0	2	0 X 2	SOTU--104	Bacteria	Bacteroidota	Bacteroidia	Bacteroidales	Tannerellaceae	Tannerella	0.0852898	0.194724	0.897789
0	2	0 X 2	SOTU--133	Bacteria	Bacteroidota	Bacteroidia	Bacteroidales	Prevotellaceae	Prevotella	0.218755	0	0.899235
0	2	0 X 2	SOTU--79	Bacteria	Bacteroidota	Bacteroidia	Bacteroidales	Prevotellaceae	Prevotella	0.141048	0.133231	0.90058
0	2	0 X 2	SOTU--67	Bacteria	Firmicutes	Clostridia	Lachnospirales	Lachnospiraceae	Stomatobaculum	0.0413979	0.188715	0.90192
0	2	0 X 2	SOTU--113	Bacteria	Firmicutes	Negativicutes	Veillonellales-Selenomonadales	Veillonellaceae	Veillonella	0.170277	0.0450703	0.903211
0	2	0 X 2	SOTU--134	Bacteria	Bacteroidota	Bacteroidia	Flavobacteriales	Flavobacteriaceae	Capnocytophaga	0.171985	0.0240837	0.904485
0	2	0 X 2	SOTU--112	Bacteria	Firmicutes	Negativicutes	Veillonellales-Selenomonadales	Veillonellaceae	Veillonella	0.109419	0.0852737	0.905675
0	2	0 X 2	SOTU--148	Bacteria	Bacteroidota	Bacteroidia	Flavobacteriales	Flavobacteriaceae	Capnocytophaga	0.166821	0.00364866	0.906786
0	2	0 X 2	SOTU--115	Bacteria	Firmicutes	Clostridia	Peptostreptococcales-Tissierellales	Anaerovoracaceae	[Eubacterium] nodatum group	0.0610178	0.15447	0.907893
0	2	0 X 2	SOTU--152	Bacteria	Bacteroidota	Bacteroidia	Flavobacteriales	Flavobacteriaceae	Capnocytophaga	0.163888	0.00275492	0.90899
0	2	0 X 2	SOTU--140	Bacteria	Bacteroidota	Bacteroidia	Bacteroidales	Prevotellaceae	Prevotella	0.00506001	0.162729	0.910082
0	2	0 X 2	SOTU--68	Bacteria	Firmicutes	Negativicutes	Veillonellales-Selenomonadales	Selenomonadaceae	Selenomonas	0.0184095	0.162225	0.911175
0	2	0 X 2	SOTU--106	Bacteria	Bacteroidota	Bacteroidia	Bacteroidales	Prevotellaceae	Prevotella	0.0681656	0.127002	0.912218
0	2	0 X 2	SOTU--127	Bacteria	Bacteroidota	Bacteroidia	Bacteroidales	Prevotellaceae	Alloprevotella	0.0568525	0.105781	0.913204
0	2	0 X 2	SOTU--157	Bacteria	Bacteroidota	Bacteroidia	Flavobacteriales	Flavobacteriaceae	Capnocytophaga	0.147862	0	0.914182
0	2	0 X 2	SOTU--116	Bacteria	Campilobacterota	Campylobacteria	Campylobacterales	Campylobacteraceae	Campylobacter	0.104032	0.0736506	0.915159
0	2	0 X 2	SOTU--131	Bacteria	Firmicutes	Bacilli	Lactobacillales	Lactobacillaceae	Lactobacillus	0.043181	0.108059	0.916084
0	2	0 X 2	SOTU--114	Bacteria	Proteobacteria	Gammaproteobacteria	Pasteurellales	Pasteurellaceae	Haemophilus	0.0437058	0.1007	0.916993
0	2	0 X 2	SOTU--91	Bacteria	Bacteroidota	Bacteroidia	Bacteroidales	Prevotellaceae	Prevotella	0.0326797	0.131801	0.917901
0	2	0 X 2	SOTU--141	Bacteria	Actinobacteriota	Actinobacteria	Actinomycetales	Actinomycetaceae	Actinomyces	0.0256829	0.11577	0.918781
0	2	0 X 2	SOTU--137	Bacteria	Bacteroidota	Bacteroidia	Bacteroidales	Prevotellaceae	Prevotella	0.109566	0.0377685	0.919644
0	2	0 X 2	SOTU--156	Bacteria	Firmicutes	Clostridia	Lachnospirales	Lachnospiraceae	Unclassified Lachnospiraceae	0.125182	0.00325744	0.920491
0	2	0 X 2	SOTU--167	Bacteria	Firmicutes	Clostridia	Lachnospirales	Lachnospiraceae	Lachnospiraceae UCG-001	0	0.123672	0.921308
0	2	0 X 2	SOTU--151	Bacteria	Firmicutes	Clostridia	Lachnospirales	Lachnospiraceae	Lachnoanaerobaculum	0.0107767	0.121704	0.922113
0	2	0 X 2	SOTU--172	Bacteria	Firmicutes	Clostridia	Lachnospirales	Lachnospiraceae	Roseburia	0.118922	0.00207292	0.922911
0	2	0 X 2	SOTU--153	Bacteria	Firmicutes	Clostridia	Lachnospirales	Lachnospiraceae	[Eubacterium] ruminantium group	0.117671	0	0.923689
0	2	0 X 2	SOTU--147	Bacteria	Firmicutes	Bacilli	Lactobacillales	Streptococcaceae	Streptococcus	0.06335	0.062483	0.924465
0	2	0 X 2	SOTU--71	Bacteria	Bacteroidota	Bacteroidia	Bacteroidales	Porphyromonadaceae	Porphyromonas	0.0453689	0.0812178	0.925241
0	2	0 X 2	SOTU--139	Bacteria	Firmicutes	Bacilli	Lactobacillales	Streptococcaceae	Streptococcus	0.0232029	0.108038	0.925998
0	2	0 X 2	SOTU--149	Bacteria	Firmicutes	Clostridia	Peptostreptococcales-Tissierellales	Peptostreptococcaceae	Filifactor	0.0998035	0.0257977	0.926745
0	2	0 X 2	SOTU--144	Bacteria	Bacteroidota	Bacteroidia	Bacteroidales	Tannerellaceae	Parabacteroides	0.0729182	0.0435795	0.927479
0	2	0 X 2	SOTU--100	Bacteria	Firmicutes	Clostridia	Lachnospirales	Lachnospiraceae	Unclassified Lachnospiraceae	0.0220151	0.096556	0.928213
0	2	0 X 2	SOTU--164	Bacteria	Firmicutes	Bacilli	Lactobacillales	Enterococcaceae	Enterococcus	0.0673836	0.0494823	0.92893
0	2	0 X 2	SOTU--102	Bacteria	Firmicutes	Bacilli	Lactobacillales	Unclassified Lactobacillales	Unclassified Lactobacillales	0.0895982	0.0379183	0.929644
0	2	0 X 2	SOTU--143	Bacteria	Firmicutes	Negativicutes	Veillonellales-Selenomonadales	Veillonellaceae	Dialister	0.0104813	0.102696	0.93035
0	2	0 X 2	SOTU--186	Bacteria	Bacteroidota	Bacteroidia	Bacteroidales	Dysgonomonadaceae	Dysgonomonas	0.106091	0	0.931052
0	2	0 X 2	SOTU--117	Bacteria	Patescibacteria	Gracilibacteria	Absconditabacteriales (SR1)	Unclassified Absconditabacteriales (SR1)	Unclassified Absconditabacteriales (SR1)	0.0854838	0.0294357	0.931742
0	2	0 X 2	SOTU--174	Bacteria	Proteobacteria	Gammaproteobacteria	Burkholderiales	Burkholderiaceae	Burkholderia-Caballeronia-Paraburkholderia	0.0898021	0.0176789	0.932421
0	2	0 X 2	SOTU--175	Bacteria	Bacteroidota	Bacteroidia	Bacteroidales	Bacteroidaceae	Bacteroides	0.102023	0.000593398	0.933099
0	2	0 X 2	SOTU--126	Bacteria	Firmicutes	Bacilli	Lactobacillales	Streptococcaceae	Streptococcus	0.0883482	0.0167762	0.933762
0	2	0 X 2	SOTU--118	Bacteria	Proteobacteria	Gammaproteobacteria	Pasteurellales	Pasteurellaceae	Aggregatibacter	0.0229725	0.0890311	0.934421
0	2	0 X 2	SOTU--146	Bacteria	Fusobacteriota	Fusobacteriia	Fusobacteriales	Leptotrichiaceae	Unclassified Leptotrichiaceae	0.0330726	0.0704809	0.93508
0	2	0 X 2	SOTU--128	Bacteria	Bacteroidota	Bacteroidia	Bacteroidales	Porphyromonadaceae	Porphyromonas	0.0414059	0.0739132	0.935732
0	2	0 X 2	SOTU--121	Bacteria	Bacteroidota	Bacteroidia	Bacteroidales	Prevotellaceae	Prevotella	0.0487951	0.0652475	0.936354
0	2	0 X 2	SOTU--150	Bacteria	Firmicutes	Negativicutes	Veillonellales-Selenomonadales	Veillonellaceae	Dialister	0.0356466	0.0814348	0.93697
0	2	0 X 2	SOTU--178	Bacteria	Bacteroidota	Bacteroidia	Bacteroidales	Prevotellaceae	Prevotella	0.00350348	0.0891186	0.937579
0	2	0 X 2	SOTU--168	Bacteria	Firmicutes	Bacilli	Lactobacillales	Unclassified Lactobacillales	Unclassified Lactobacillales	0.0668059	0.0332368	0.938178
0	2	0 X 2	SOTU--124	Bacteria	Firmicutes	Bacilli	Lactobacillales	Streptococcaceae	Streptococcus	0.0425264	0.0747063	0.938771
0	2	0 X 2	SOTU--142	Bacteria	Fusobacteriota	Fusobacteriia	Fusobacteriales	Leptotrichiaceae	Leptotrichia	0.00799008	0.0833249	0.939349
0	2	0 X 2	SOTU--185	Bacteria	Bacteroidota	Bacteroidia	Bacteroidales	Prevotellaceae	Prevotella	0.079435	0.0124243	0.939924
0	2	0 X 2	SOTU--170	Bacteria	Actinobacteriota	Actinobacteria	Bifidobacteriales	Bifidobacteriaceae	Bifidobacterium	0.0575422	0.0332811	0.940494
0	2	0 X 2	SOTU--207	Bacteria	Firmicutes	Clostridia	Oscillospirales	Oscillospiraceae	Unclassified Oscillospiraceae	0.0841846	0	0.941051
0	2	0 X 2	SOTU--161	Bacteria	Firmicutes	Clostridia	Lachnospirales	Lachnospiraceae	Johnsonella	0.0416983	0.0526132	0.941606
0	2	0 X 2	SOTU--119	Bacteria	Bacteroidota	Bacteroidia	Bacteroidales	Prevotellaceae	Prevotella	0.0606009	0.0291564	0.942161
0	2	0 X 2	SOTU--177	Bacteria	Proteobacteria	Gammaproteobacteria	Burkholderiales	Neisseriaceae	Neisseria	0.0726104	0.0133528	0.942715
0	2	0 X 2	SOTU--200	Bacteria	Bacteroidota	Bacteroidia	Bacteroidales	Prevotellaceae	Prevotella	0.0272642	0.0591803	0.943263
0	2	0 X 2	SOTU--165	Bacteria	Firmicutes	Clostridia	Lachnospirales	Lachnospiraceae	Lachnospiraceae NK4A136 group	0	0.0824516	0.943808
0	2	0 X 2	SOTU--169	Bacteria	Firmicutes	Bacilli	Lactobacillales	Aerococcaceae	Abiotrophia	0.067747	0.0251226	0.944345
0	2	0 X 2	SOTU--204	Bacteria	Proteobacteria	Gammaproteobacteria	Burkholderiales	Comamonadaceae	Curvibacter	0.00222471	0.077442	0.944869
0	2	0 X 2	SOTU--202	Bacteria	Firmicutes	Bacilli	Unclassified Bacilli	Unclassified Bacilli	Unclassified Bacilli	0.00226741	0.0776471	0.945389
0	2	0 X 2	SOTU--135	Bacteria	Firmicutes	Clostridia	Clostridia UCG-014	Unclassified Clostridia UCG-014	Unclassified Clostridia UCG-014	0.0311867	0.0600297	0.945905
0	2	0 X 2	SOTU--162	Bacteria	Spirochaetota	Spirochaetia	Spirochaetales	Spirochaetaceae	Treponema	0.0667355	0.0259796	0.94642
0	2	0 X 2	SOTU--198	Bacteria	Bacteroidota	Bacteroidia	Bacteroidales	Bacteroidaceae	Bacteroides	0.020476	0.0585085	0.946926
0	2	0 X 2	SOTU--105	Bacteria	Actinobacteriota	Actinobacteria	Propionibacteriales	Propionibacteriaceae	Cutibacterium	0.076271	0.000305736	0.947431
0	2	0 X 2	SOTU--223	Bacteria	Bacteroidota	Bacteroidia	Bacteroidales	Rikenellaceae	Alistipes	0.0738571	0	0.947919
0	2	0 X 2	SOTU--222	Bacteria	Firmicutes	Clostridia	Peptostreptococcales-Tissierellales	Peptostreptococcaceae	Romboutsia	0.0735453	0	0.948405
0	2	0 X 2	SOTU--182	Bacteria	Actinobacteriota	Actinobacteria	Bifidobacteriales	Bifidobacteriaceae	Unclassified Bifidobacteriaceae	0.0720487	0.00178766	0.948888
0	2	0 X 2	SOTU--120	Bacteria	Bacteroidota	Bacteroidia	Bacteroidales	Prevotellaceae	Prevotella	0.0680823	0.011579	0.949363
0	2	0 X 2	SOTU--160	Bacteria	Firmicutes	Bacilli	Lactobacillales	Streptococcaceae	Streptococcus	0.0211605	0.0677139	0.949826
0	2	0 X 2	SOTU--224	Bacteria	Firmicutes	Clostridia	Lachnospirales	Lachnospiraceae	Lachnoclostridium	0	0.0680194	0.950275
0	2	0 X 2	SOTU--225	Bacteria	Bacteroidota	Bacteroidia	Bacteroidales	Bacteroidaceae	Bacteroides	0	0.0677249	0.950723
0	2	0 X 2	SOTU--237	Bacteria	Bacteroidota	Bacteroidia	Bacteroidales	Rikenellaceae	Alistipes	0.0660332	0	0.95116
0	2	0 X 2	SOTU--229	Bacteria	Bacteroidota	Bacteroidia	Bacteroidales	Prevotellaceae	Prevotella	0	0.0660139	0.951596
0	2	0 X 2	SOTU--244	Bacteria	Bacteroidota	Bacteroidia	Flavobacteriales	Flavobacteriaceae	Capnocytophaga	0.0653899	0.000294456	0.95203
0	2	0 X 2	SOTU--145	Bacteria	Actinobacteriota	Actinobacteria	Actinomycetales	Actinomycetaceae	Actinomyces	0.0541662	0.0297142	0.952462
0	2	0 X 2	SOTU--208	Bacteria	Firmicutes	Clostridia	Lachnospirales	Lachnospiraceae	Unclassified Lachnospiraceae	0	0.0644859	0.952889
0	2	0 X 2	SOTU--230	Bacteria	Bacteroidota	Bacteroidia	Flavobacteriales	Flavobacteriaceae	Capnocytophaga	0.0559077	0.00780805	0.953302
0	2	0 X 2	SOTU--163	Bacteria	Firmicutes	Clostridia	Peptostreptococcales-Tissierellales	Anaerococcus	Unclassified Anaerococcus	0.0618624	0.000592263	0.953712
0	2	0 X 2	SOTU--234	Bacteria	Firmicutes	Clostridia	Lachnospirales	Lachnospiraceae	Blautia	0	0.0618358	0.954121
0	2	0 X 2	SOTU--249	Bacteria	Proteobacteria	Gammaproteobacteria	Burkholderiales	Sutterellaceae	Parasutterella	0.061026	0	0.954525
0	2	0 X 2	SOTU--255	Bacteria	Bacteroidota	Bacteroidia	Bacteroidales	Prevotellaceae	Alloprevotella	0.0597742	0	0.95492
0	2	0 X 2	SOTU--257	Bacteria	Firmicutes	Negativicutes	Veillonellales-Selenomonadales	Veillonellaceae	Unclassified Veillonellaceae	0.0586825	0	0.955308
0	2	0 X 2	SOTU--192	Bacteria	Bacteroidota	Bacteroidia	Bacteroidales	Prevotellaceae	Prevotella	0.029667	0.0335245	0.955689
0	2	0 X 2	SOTU--93	Bacteria	Firmicutes	Bacilli	Lactobacillales	Lactobacillaceae	Lactobacillus	0.0054165	0.0538344	0.956069
0	2	0 X 2	SOTU--210	Bacteria	Bacteroidota	Bacteroidia	Bacteroidales	Prevotellaceae	Prevotella	0.00285797	0.0568289	0.956447
0	2	0 X 2	SOTU--211	Bacteria	Bacteroidota	Bacteroidia	Bacteroidales	Prevotellaceae	Prevotella	0.0543125	0.00329524	0.956822
0	2	0 X 2	SOTU--242	Bacteria	Bacteroidota	Bacteroidia	Bacteroidales	Prevotellaceae	Prevotella	0.0525762	0.0027659	0.957186
0	2	0 X 2	SOTU--266	Bacteria	Bacteroidota	Bacteroidia	Bacteroidales	Rikenellaceae	Alistipes	0.0538281	0	0.957542
0	2	0 X 2	SOTU--259	Bacteria	Firmicutes	Bacilli	Acholeplasmatales	Acholeplasmataceae	Acholeplasma	0	0.0535836	0.957896
0	2	0 X 2	SOTU--246	Bacteria	Proteobacteria	Gammaproteobacteria	Burkholderiales	Sutterellaceae	Sutterella	0.0535151	0	0.95825
0	2	0 X 2	SOTU--256	Bacteria	Firmicutes	Bacilli	Lactobacillales	Streptococcaceae	Streptococcus	0.00127909	0.0520015	0.958596
0	2	0 X 2	SOTU--272	Bacteria	Proteobacteria	Alphaproteobacteria	Rhodospirillales	Unclassified Rhodospirillales	Unclassified Rhodospirillales	0.0516374	0	0.958937
0	2	0 X 2	SOTU--193	Bacteria	Firmicutes	Bacilli	Mycoplasmatales	Mycoplasmataceae	Mycoplasma	0.0415378	0.0176505	0.959278
0	2	0 X 2	SOTU--260	Bacteria	Actinobacteriota	Actinobacteria	Actinomycetales	Actinomycetaceae	Actinomyces	0.00348695	0.0483273	0.959618
0	2	0 X 2	SOTU--154	Bacteria	Firmicutes	Negativicutes	Veillonellales-Selenomonadales	Selenomonadaceae	Selenomonas	0.0413153	0.0145219	0.959957
0	2	0 X 2	SOTU--188	Bacteria	Proteobacteria	Gammaproteobacteria	Burkholderiales	Sutterellaceae	Parasutterella	0.0506985	0.000592084	0.960296
0	2	0 X 2	SOTU--251	Bacteria	Firmicutes	Negativicutes	Veillonellales-Selenomonadales	Selenomonadaceae	Selenomonas	0.0485802	0.00362982	0.960633
0	2	0 X 2	SOTU--176	Bacteria	Firmicutes	Bacilli	Lactobacillales	Lactobacillaceae	Lactobacillus	0.0235386	0.0313023	0.960969
0	2	0 X 2	SOTU--159	Bacteria	Firmicutes	Clostridia	Oscillospirales	Ruminococcaceae	Subdoligranulum	0.0506985	0	0.961304
0	2	0 X 2	SOTU--233	Bacteria	Bacteroidota	Bacteroidia	Flavobacteriales	Flavobacteriaceae	Capnocytophaga	0.0396842	0.017651	0.961638
0	2	0 X 2	SOTU--110	Bacteria	Cyanobacteria	Cyanobacteriia	Chloroplast	Unclassified Chloroplast	Unclassified Chloroplast	0.0496042	0.00328069	0.96197
0	2	0 X 2	SOTU--189	Bacteria	Bacteroidota	Bacteroidia	Bacteroidales	Prevotellaceae	Prevotella	0.00605169	0.0473149	0.9623
0	2	0 X 2	SOTU--203	Bacteria	Bacteroidota	Bacteroidia	Bacteroidales	Prevotellaceae	Prevotella	0.0207256	0.0337749	0.962628
0	2	0 X 2	SOTU--238	Bacteria	Bacteroidota	Bacteroidia	Bacteroidales	Prevotellaceae	Prevotella	0.00321978	0.0480447	0.962954
0	2	0 X 2	SOTU--213	Bacteria	Firmicutes	Clostridia	Lachnospirales	Lachnospiraceae	Fusicatenibacter	0	0.0479964	0.963271
0	2	0 X 2	SOTU--271	Bacteria	Patescibacteria	Saccharimonadia	Saccharimonadales	Saccharimonadaceae	Unclassified Saccharimonadaceae	0.0474398	0.000591045	0.963588
0	2	0 X 2	SOTU--155	Bacteria	Bacteroidota	Bacteroidia	Bacteroidales	Prevotellaceae	Prevotella	0.0286303	0.0231121	0.963904
0	2	0 X 2	SOTU--183	Bacteria	Bacteroidota	Bacteroidia	Bacteroidales	Paludibacteraceae	F0058	0.0219794	0.0395943	0.964216
0	2	0 X 2	SOTU--191	Bacteria	Patescibacteria	Gracilibacteria	Absconditabacteriales (SR1)	Unclassified Absconditabacteriales (SR1)	Unclassified Absconditabacteriales (SR1)	0.0114102	0.035855	0.964515
0	2	0 X 2	SOTU--173	Bacteria	Bacteroidota	Bacteroidia	Flavobacteriales	Weeksellaceae	Bergeyella	0.0356243	0.0242455	0.964814
0	2	0 X 2	SOTU--289	Bacteria	Firmicutes	Clostridia	Oscillospirales	Oscillospiraceae	Unclassified Oscillospiraceae	0.0447524	0	0.96511
0	2	0 X 2	SOTU--286	Bacteria	Bacteroidota	Bacteroidia	Bacteroidales	Prevotellaceae	Prevotella	0.0281138	0.0182925	0.9654
0	2	0 X 2	SOTU--280	Bacteria	Firmicutes	Clostridia	Lachnospirales	Lachnospiraceae	Coprococcus	0.0428747	0	0.965683
0	2	0 X 2	SOTU--96	Bacteria	Firmicutes	Bacilli	Lactobacillales	Carnobacteriaceae	Dolosigranulum	0.0425667	0.000890049	0.965966
0	2	0 X 2	SOTU--236	Bacteria	Firmicutes	Clostridia	Lachnospirales	Lachnospiraceae	Unclassified Lachnospiraceae	0.0348133	0.0135789	0.966245
0	2	0 X 2	SOTU--265	Bacteria	Firmicutes	Bacilli	Lactobacillales	Lactobacillaceae	Lactobacillus	0.0419358	0	0.966523
0	2	0 X 2	SOTU--179	Bacteria	Actinobacteriota	Coriobacteriia	Coriobacteriales	Atopobiaceae	Unclassified Atopobiaceae	0.0276783	0.0213293	0.966799
0	2	0 X 2	SOTU--212	Bacteria	Bacteroidota	Bacteroidia	Bacteroidales	Prevotellaceae	Prevotella	0.0131167	0.0355175	0.96707
0	2	0 X 2	SOTU--226	Bacteria	Firmicutes	Negativicutes	Veillonellales-Selenomonadales	Veillonellaceae	Veillonella	0.0299911	0.0168472	0.96734
0	2	0 X 2	SOTU--273	Bacteria	Bacteroidota	Bacteroidia	Bacteroidales	Porphyromonadaceae	Porphyromonas	0.037325	0.00503697	0.96761
0	2	0 X 2	SOTU--187	Bacteria	Bacteroidota	Bacteroidia	Bacteroidales	Prevotellaceae	Alloprevotella	0.0355779	0.00621773	0.967879
0	2	0 X 2	SOTU--138	Bacteria	Firmicutes	Clostridia	Lachnospirales	Lachnospiraceae	Unclassified Lachnospiraceae	0.0188772	0.0286491	0.968147
0	2	0 X 2	SOTU--308	Bacteria	Firmicutes	Bacilli	Lactobacillales	Streptococcaceae	Streptococcus	0.0400581	0.000315865	0.968414
0	2	0 X 2	SOTU--292	Bacteria	Proteobacteria	Gammaproteobacteria	Burkholderiales	Chromobacteriaceae	Unclassified Chromobacteriaceae	0.0384279	0.00266326	0.96868
0	2	0 X 2	SOTU--166	Bacteria	Firmicutes	Clostridia	Lachnospirales	Lachnospiraceae	Butyrivibrio	0.0100654	0.0332556	0.968941
0	2	0 X 2	SOTU--253	Bacteria	Actinobacteriota	Coriobacteriia	Coriobacteriales	Eggerthellaceae	Unclasified Eggerthellaceae	0.0255863	0.0164691	0.969202
0	2	0 X 2	SOTU--220	Bacteria	Proteobacteria	Gammaproteobacteria	Pasteurellales	Pasteurellaceae	Aggregatibacter	0.00291365	0.037448	0.969462
0	2	0 X 2	SOTU--194	Bacteria	Bacteroidota	Bacteroidia	Bacteroidales	Prevotellaceae	Prevotella	0.0373064	0	0.969709
0	2	0 X 2	SOTU--239	Bacteria	Bacteroidota	Bacteroidia	Bacteroidales	Prevotellaceae	Prevotella	0.00413134	0.0356897	0.969954
0	2	0 X 2	SOTU--227	Bacteria	Firmicutes	Bacilli	Lactobacillales	Unclassified Lactobacillales	Unclassified Lactobacillales	0.0191417	0.0245589	0.970199
0	2	0 X 2	SOTU--180	Bacteria	Firmicutes	Bacilli	Lactobacillales	Streptococcaceae	Streptococcus	0.00327126	0.035184	0.970438
0	2	0 X 2	SOTU--205	Bacteria	Firmicutes	Negativicutes	Veillonellales-Selenomonadales	Selenomonadaceae	Selenomonas	0.0246676	0.0179465	0.970677
0	2	0 X 2	SOTU--262	Bacteria	Bacteroidota	Bacteroidia	Bacteroidales	Prevotellaceae	Prevotella	0.000634402	0.0358501	0.970914
0	2	0 X 2	SOTU--214	Bacteria	Bacteroidota	Bacteroidia	Bacteroidales	Tannerellaceae	Parabacteroides	0.0350508	0.000888126	0.971151
0	2	0 X 2	SOTU--199	Bacteria	Firmicutes	Negativicutes	Veillonellales-Selenomonadales	Veillonellaceae	Veillonella	0.0137302	0.0326194	0.971383
0	2	0 X 2	SOTU--130	Bacteria	Actinobacteriota	Actinobacteria	Micrococcales	Micrococcaceae	Rothia	0.0339201	0.000612759	0.971609
0	2	0 X 2	SOTU--158	Bacteria	Proteobacteria	Gammaproteobacteria	Pasteurellales	Pasteurellaceae	Aggregatibacter	0.00502773	0.0304034	0.971834
0	2	0 X 2	SOTU--334	Bacteria	Firmicutes	Bacilli	Lactobacillales	Lactobacillaceae	Lactobacillus	0.0339472	0	0.972058
0	2	0 X 2	SOTU--84	Bacteria	Proteobacteria	Gammaproteobacteria	Enterobacterales	Yersiniaceae	Serratia	0.0334098	0	0.972279
0	2	0 X 2	SOTU--263	Bacteria	Spirochaetota	Spirochaetia	Spirochaetales	Spirochaetaceae	Treponema	0.0245073	0.0104137	0.972498
0	2	0 X 2	SOTU--343	Bacteria	Firmicutes	Negativicutes	Veillonellales-Selenomonadales	Veillonellaceae	Dialister	0.0328601	0	0.972716
0	2	0 X 2	SOTU--215	Bacteria	Proteobacteria	Gammaproteobacteria	Pseudomonadales	Pseudomonadaceae	Pseudomonas	0.0319978	0.00561489	0.972933
0	2	0 X 2	SOTU--275	Bacteria	Fusobacteriota	Fusobacteriia	Fusobacteriales	Leptotrichiaceae	Leptotrichia	0.0245705	0.0113946	0.973146
0	2	0 X 2	SOTU--243	Bacteria	Firmicutes	Negativicutes	Veillonellales-Selenomonadales	Selenomonadaceae	Selenomonas	0.000315784	0.0319699	0.973359
0	2	0 X 2	SOTU--332	Bacteria	Cyanobacteria	Cyanobacteriia	Chloroplast	Unclassified Chloroplast	Unclassified Chloroplast	0.0031603	0.0292267	0.97357
0	2	0 X 2	SOTU--329	Bacteria	Firmicutes	Bacilli	Bacillales	Bacillaceae	Bacillus	0.031492	0.000294456	0.973779
0	2	0 X 2	SOTU--285	Bacteria	Actinobacteriota	Actinobacteria	Actinomycetales	Actinomycetaceae	Actinomyces	0.00761933	0.0260805	0.973985
0	2	0 X 2	SOTU--307	Bacteria	Firmicutes	Clostridia	Oscillospirales	Ruminococcaceae	Subdoligranulum	0	0.0306239	0.974188
0	2	0 X 2	SOTU--281	Bacteria	Firmicutes	Clostridia	Clostridia vadinBB60 group	Unclassified Clostridia vadinBB60 group	Unclassified Clostridia vadinBB60 group	0.0141342	0.0208418	0.97439
0	2	0 X 2	SOTU--351	Bacteria	Bacteroidota	Bacteroidia	Flavobacteriales	Flavobacteriaceae	Capnocytophaga	0.0304526	0	0.974591
0	2	0 X 2	SOTU--111	Bacteria	Fusobacteriota	Fusobacteriia	Fusobacteriales	Leptotrichiaceae	Leptotrichia	0.0267279	0.00518361	0.974791
0	2	0 X 2	SOTU--302	Bacteria	Bacteroidota	Bacteroidia	Bacteroidales	Prevotellaceae	Prevotella	0.028314	0.00274577	0.97499
0	2	0 X 2	SOTU--295	Bacteria	Bacteroidota	Bacteroidia	Bacteroidales	Prevotellaceae	Alloprevotella	0.00130808	0.0292983	0.975189
0	2	0 X 2	SOTU--201	Bacteria	Bacteroidota	Bacteroidia	Bacteroidales	Tannerellaceae	Tannerella	0.0164343	0.0177792	0.975383
0	2	0 X 2	SOTU--258	Bacteria	Synergistota	Synergistia	Synergistales	Synergistaceae	Fretibacterium	0.0258784	0.00632711	0.975575
0	2	0 X 2	SOTU--333	Bacteria	Firmicutes	Bacilli	Lactobacillales	Lactobacillaceae	Lactobacillus	0.00603345	0.024465	0.975767
0	2	0 X 2	SOTU--195	Bacteria	Patescibacteria	Saccharimonadia	Saccharimonadales	Unclassified Saccharimonadales	Unclassified Saccharimonadales	0.0179902	0.0126989	0.975957
0	2	0 X 2	SOTU--347	Bacteria	Firmicutes	Bacilli	Mycoplasmatales	Mycoplasmataceae	Mycoplasma	0.00378597	0.0256782	0.976146
0	2	0 X 2	SOTU--190	Bacteria	Patescibacteria	Saccharimonadia	Saccharimonadales	Saccharimonadaceae	Unclassified Saccharimonadaceae	0.0151284	0.0183183	0.976334
0	2	0 X 2	SOTU--346	Bacteria	Actinobacteriota	Actinobacteria	Micrococcales	Micrococcaceae	Rothia	0.000641204	0.0279682	0.976521
0	2	0 X 2	SOTU--290	Bacteria	Firmicutes	Bacilli	Lactobacillales	Streptococcaceae	Streptococcus	0.0226852	0.00981074	0.976707
0	2	0 X 2	SOTU--261	Bacteria	Firmicutes	Clostridia	Lachnospirales	Lachnospiraceae	Unclassified Lachnospiraceae	0.0047241	0.0242882	0.976884
0	2	0 X 2	SOTU--267	Bacteria	Actinobacteriota	Actinobacteria	Corynebacteriales	Corynebacteriaceae	Corynebacterium	0.0251221	0.00211677	0.977061
0	2	0 X 2	SOTU--247	Bacteria	Bacteroidota	Bacteroidia	Bacteroidales	Prevotellaceae	Prevotella	0.0134485	0.017641	0.977236
0	2	0 X 2	SOTU--321	Bacteria	Bacteroidota	Bacteroidia	Flavobacteriales	Flavobacteriaceae	Capnocytophaga	0.0259205	0.000888126	0.977411
0	2	0 X 2	SOTU--336	Bacteria	Bacteroidota	Bacteroidia	Sphingobacteriales	Lentimicrobiaceae	Lentimicrobium	0.0179248	0.00977797	0.977582
0	2	0 X 2	SOTU--278	Bacteria	Bacteroidota	Bacteroidia	Bacteroidales	Prevotellaceae	Prevotella	0.00566793	0.0219776	0.977751
0	2	0 X 2	SOTU--293	Bacteria	Bacteroidota	Bacteroidia	Bacteroidales	Prevotellaceae	Prevotella	0.0025754	0.0244838	0.97792
0	2	0 X 2	SOTU--20	Bacteria	Firmicutes	Bacilli	Mycoplasmatales	Mycoplasmataceae	Ureaplasma	0.0254894	0	0.978088
0	2	0 X 2	SOTU--228	Bacteria	Firmicutes	Bacilli	Mycoplasmatales	Mycoplasmataceae	Mycoplasma	0.017977	0.00897634	0.978255
0	2	0 X 2	SOTU--344	Bacteria	Proteobacteria	Gammaproteobacteria	Enterobacterales	Morganellaceae	Proteus	0.0250401	0	0.978421
0	2	0 X 2	SOTU--385	Bacteria	Bacteroidota	Bacteroidia	Bacteroidales	Prevotellaceae	Paraprevotella	0.0250363	0	0.978586
0	2	0 X 2	SOTU--196	Bacteria	Proteobacteria	Gammaproteobacteria	Burkholderiales	Neisseriaceae	Neisseria	0.00446064	0.0213554	0.97875
0	2	0 X 2	SOTU--231	Bacteria	Actinobacteriota	Actinobacteria	Actinomycetales	Actinomycetaceae	Actinomyces	0.0207585	0.00692721	0.978913
0	2	0 X 2	SOTU--328	Bacteria	Firmicutes	Clostridia	Lachnospirales	Lachnospiraceae	Oribacterium	0.00314828	0.0212304	0.979069
0	2	0 X 2	SOTU--232	Bacteria	Firmicutes	Negativicutes	Veillonellales-Selenomonadales	Selenomonadaceae	Selenomonas	0.0223232	0.00403229	0.979223
0	2	0 X 2	SOTU--264	Bacteria	Firmicutes	Bacilli	Lactobacillales	Streptococcaceae	Streptococcus	0.0118198	0.0202722	0.979377
0	2	0 X 2	SOTU--358	Bacteria	Firmicutes	Negativicutes	Veillonellales-Selenomonadales	Selenomonadaceae	Selenomonas	0.000631568	0.0222906	0.979527
0	2	0 X 2	SOTU--221	Bacteria	Fusobacteriota	Fusobacteriia	Fusobacteriales	Leptotrichiaceae	Leptotrichia	0.0139427	0.0122192	0.979677
0	2	0 X 2	SOTU--317	Bacteria	Bacteroidota	Bacteroidia	Bacteroidales	Prevotellaceae	Prevotella	0.00819733	0.0171989	0.979826
0	2	0 X 2	SOTU--274	Bacteria	Proteobacteria	Gammaproteobacteria	Pseudomonadales	Pseudomonadaceae	Pseudomonas	0.0180087	0.00647804	0.979973
0	2	0 X 2	SOTU--277	Bacteria	Firmicutes	Bacilli	Lactobacillales	Unclassified Lactobacillales	Unclassified Lactobacillales	0.0153354	0.0106759	0.980121
0	2	0 X 2	SOTU--269	Bacteria	Firmicutes	Negativicutes	Veillonellales-Selenomonadales	Veillonellaceae	Unclassified Veillonellaceae	0.0123287	0.0146847	0.980265
0	2	0 X 2	SOTU--397	Bacteria	Bacteroidota	Bacteroidia	Bacteroidales	Prevotellaceae	Prevotella	0.0157914	0.00746833	0.980407
0	2	0 X 2	SOTU--320	Bacteria	Bacteroidota	Bacteroidia	Bacteroidales	Prevotellaceae	Prevotella	0.0202036	0.00237973	0.98055
0	2	0 X 2	SOTU--301	Bacteria	Bacteroidota	Bacteroidia	Bacteroidales	Prevotellaceae	Prevotella	0.0210805	0.000592084	0.980693
0	2	0 X 2	SOTU--300	Bacteria	Firmicutes	Unclassified Firmicutes	Unclassified Firmicutes	Unclassified Firmicutes	Unclassified Firmicutes	0.0156697	0.0105901	0.980834
0	2	0 X 2	SOTU--305	Bacteria	Patescibacteria	Saccharimonadia	Saccharimonadales	Saccharimonadaceae	Candidatus Saccharimonas	0.00064231	0.0210387	0.980976
0	2	0 X 2	SOTU--254	Bacteria	Proteobacteria	Gammaproteobacteria	Burkholderiales	Neisseriaceae	Eikenella	0.00448016	0.018926	0.981114
0	2	0 X 2	SOTU--335	Bacteria	Firmicutes	Bacilli	Lactobacillales	Unclassified Lactobacillales	Unclassified Lactobacillales	0.00767344	0.0154982	0.981253
0	2	0 X 2	SOTU--310	Bacteria	Firmicutes	Negativicutes	Veillonellales-Selenomonadales	Veillonellaceae	Veillonella	0.0111624	0.0119331	0.98139
0	2	0 X 2	SOTU--297	Bacteria	Firmicutes	Negativicutes	Veillonellales-Selenomonadales	Veillonellaceae	Veillonella	0.0143475	0.00977682	0.981527
0	2	0 X 2	SOTU--89	Bacteria	Proteobacteria	Gammaproteobacteria	Pseudomonadales	Moraxellaceae	Moraxella	0.020431	0	0.981662
0	2	0 X 2	SOTU--349	Bacteria	Firmicutes	Clostridia	Lachnospirales	Lachnospiraceae	Oribacterium	0.0138185	0.00836003	0.981797
0	2	0 X 2	SOTU--294	Bacteria	Firmicutes	Negativicutes	Veillonellales-Selenomonadales	Veillonellaceae	Veillonella	0.00608595	0.0180729	0.981931
0	2	0 X 2	SOTU--250	Bacteria	Firmicutes	Clostridia	Peptostreptococcales-Tissierellales	Anaerovoracaceae	[Eubacterium] brachy group	0.012276	0.0123031	0.982063
0	2	0 X 2	SOTU--316	Bacteria	Firmicutes	Clostridia	Peptostreptococcales-Tissierellales	Anaerovoracaceae	Mogibacterium	0.00796631	0.0170456	0.982194
0	2	0 X 2	SOTU--296	Bacteria	Bacteroidota	Bacteroidia	Bacteroidales	Prevotellaceae	Prevotella	0.00979416	0.0122959	0.982325
0	2	0 X 2	SOTU--326	Bacteria	Firmicutes	Bacilli	Lactobacillales	Streptococcaceae	Streptococcus	0.00322078	0.0188518	0.982454
0	2	0 X 2	SOTU--288	Bacteria	Patescibacteria	Saccharimonadia	Saccharimonadales	Saccharimonadaceae	Candidatus Saccharimonas	0	0.0195401	0.982584
0	2	0 X 2	SOTU--312	Bacteria	Firmicutes	Negativicutes	Veillonellales-Selenomonadales	Veillonellaceae	Veillonella	0.0137458	0.00806852	0.982711
0	2	0 X 2	SOTU--444	Bacteria	Firmicutes	Bacilli	Lactobacillales	Lactobacillaceae	Lactobacillus	0.0191612	0	0.982838
0	2	0 X 2	SOTU--309	Bacteria	Firmicutes	Clostridia	Lachnospirales	Lachnospiraceae	Unclassified Lachnospiraceae	0.0120616	0.00841026	0.982963
0	2	0 X 2	SOTU--219	Bacteria	Bacteroidota	Bacteroidia	Bacteroidales	Prevotellaceae	Prevotella	0.00126168	0.0176978	0.983086
0	2	0 X 2	SOTU--287	Bacteria	Bacteroidota	Bacteroidia	Bacteroidales	Prevotellaceae	Prevotella	0.00599927	0.014758	0.983209
0	2	0 X 2	SOTU--299	Bacteria	Bacteroidota	Bacteroidia	Bacteroidales	Prevotellaceae	Prevotella	0.000642804	0.0183643	0.983331
0	2	0 X 2	SOTU--270	Bacteria	Firmicutes	Bacilli	Lactobacillales	Streptococcaceae	Streptococcus	0.00767896	0.0158496	0.983452
0	2	0 X 2	SOTU--337	Bacteria	Firmicutes	Bacilli	Lactobacillales	Carnobacteriaceae	Carnobacterium	0.0118632	0.00795141	0.983572
0	2	0 X 2	SOTU--218	Bacteria	Proteobacteria	Gammaproteobacteria	Burkholderiales	Burkholderiaceae	Lautropia	0.0167792	0.00267962	0.983692
0	2	0 X 2	SOTU--319	Bacteria	Fusobacteriota	Fusobacteriia	Fusobacteriales	Leptotrichiaceae	Leptotrichia	0.0162345	0.00491344	0.983812
0	2	0 X 2	SOTU--439	Bacteria	Bacteroidota	Bacteroidia	Bacteroidales	Prevotellaceae	Prevotella	0.00378597	0.0147779	0.983931
0	2	0 X 2	SOTU--129	Bacteria	Firmicutes	Bacilli	Lactobacillales	Lactobacillaceae	Lactobacillus	0.0107044	0.00856012	0.98405
0	2	0 X 2	SOTU--434	Bacteria	Bacteroidota	Bacteroidia	Flavobacteriales	Weeksellaceae	Bergeyella	0.0156026	0.0033915	0.984167
0	2	0 X 2	SOTU--348	Bacteria	Firmicutes	Negativicutes	Veillonellales-Selenomonadales	Veillonellaceae	Dialister	0.0169937	0.000888394	0.984283
0	2	0 X 2	SOTU--323	Bacteria	Actinobacteriota	Actinobacteria	Bifidobacteriales	Bifidobacteriaceae	Bifidobacterium	0.000946492	0.0164864	0.984395
0	2	0 X 2	SOTU--350	Bacteria	Firmicutes	Negativicutes	Veillonellales-Selenomonadales	Veillonellaceae	Veillonella	0.00447818	0.0146714	0.984507
0	2	0 X 2	SOTU--375	Bacteria	Firmicutes	Bacilli	Lactobacillales	Unclassified Lactobacillales	Unclassified Lactobacillales	0.00418956	0.0142947	0.984618
0	2	0 X 2	SOTU--330	Bacteria	Actinobacteriota	Actinobacteria	Micrococcales	Micrococcaceae	Rothia	0.0140604	0.00398374	0.984728
0	2	0 X 2	SOTU--355	Bacteria	Actinobacteriota	Actinobacteria	Micrococcales	Micrococcaceae	Rothia	0.0105346	0.00818682	0.984837
0	2	0 X 2	SOTU--306	Bacteria	Campilobacterota	Campylobacteria	Campylobacterales	Campylobacteraceae	Campylobacter	0.00286796	0.0147076	0.984945
0	2	0 X 2	SOTU--374	Bacteria	Firmicutes	Bacilli	Lactobacillales	Unclassified Lactobacillales	Unclassified Lactobacillales	0.00862574	0.0104952	0.985054
0	2	0 X 2	SOTU--383	Bacteria	Spirochaetota	Spirochaetia	Spirochaetales	Spirochaetaceae	Treponema	0.00605526	0.0117149	0.985161
0	2	0 X 2	SOTU--354	Bacteria	Firmicutes	Bacilli	Lactobacillales	Streptococcaceae	Streptococcus	0.00959714	0.0104575	0.985268
0	2	0 X 2	SOTU--474	Bacteria	Proteobacteria	Gammaproteobacteria	Pseudomonadales	Moraxellaceae	Acinetobacter	0	0.0159006	0.985373
0	2	0 X 2	SOTU--370	Bacteria	Spirochaetota	Spirochaetia	Spirochaetales	Spirochaetaceae	Treponema	0.0123238	0.00473721	0.985478
0	2	0 X 2	SOTU--406	Bacteria	Firmicutes	Negativicutes	Veillonellales-Selenomonadales	Veillonellaceae	Veillonella	0.0118008	0.00546735	0.985579
0	2	0 X 2	SOTU--463	Bacteria	Proteobacteria	Gammaproteobacteria	Burkholderiales	Burkholderiaceae	Ralstonia	0.0153383	0	0.985681
0	2	0 X 2	SOTU--505	Bacteria	Firmicutes	Clostridia	Oscillospirales	Oscillospiraceae	Unclassified Oscillospiraceae	0.0153347	0	0.985782
0	2	0 X 2	SOTU--341	Bacteria	Bacteroidota	Bacteroidia	Bacteroidales	Prevotellaceae	Prevotella	0.0144857	0.00152793	0.985884
0	2	0 X 2	SOTU--313	Bacteria	Firmicutes	Bacilli	Lactobacillales	Streptococcaceae	Streptococcus	0.00958166	0.00674454	0.985981
0	2	0 X 2	SOTU--245	Bacteria	Fusobacteriota	Fusobacteriia	Fusobacteriales	Leptotrichiaceae	Leptotrichia	0.00188941	0.0135059	0.986079
0	2	0 X 2	SOTU--282	Bacteria	Firmicutes	Clostridia	Lachnospirales	Lachnospiraceae	Unclassified Lachnospiraceae	0	0.0147228	0.986176
0	2	0 X 2	SOTU--445	Bacteria	Firmicutes	Bacilli	Lactobacillales	Streptococcaceae	Streptococcus	0	0.0146955	0.986273
0	2	0 X 2	SOTU--402	Bacteria	Firmicutes	Bacilli	Staphylococcales	Gemellaceae	Gemella	0.00162391	0.0141024	0.98637
0	2	0 X 2	SOTU--357	Bacteria	Firmicutes	Negativicutes	Veillonellales-Selenomonadales	Veillonellaceae	Veillonella	0.00736128	0.00984366	0.986466
0	2	0 X 2	SOTU--508	Bacteria	Bacteroidota	Bacteroidia	Flavobacteriales	Flavobacteriaceae	Myroides	0.0140849	0.000298839	0.986561
0	2	0 X 2	SOTU--209	Bacteria	Firmicutes	Bacilli	Erysipelotrichales	Erysipelotrichaceae	Unclassified Erysipelotrichaceae	0.0118846	0.00276175	0.986654
0	2	0 X 2	SOTU--314	Bacteria	Firmicutes	Clostridia	Peptostreptococcales-Tissierellales	Anaerovoracaceae	Unclassified Anaerovoracaceae	0.0113239	0.00331593	0.986746
0	2	0 X 2	SOTU--422	Bacteria	Bacteroidota	Bacteroidia	Bacteroidales	Prevotellaceae	Prevotella	0.0135728	0.00061678	0.986839
0	2	0 X 2	SOTU--315	Bacteria	Proteobacteria	Gammaproteobacteria	Enterobacterales	Enterobacteriaceae	Escherichia-Shigella	0.0138998	0.000888738	0.986931
0	2	0 X 2	SOTU--428	Bacteria	Firmicutes	Clostridia	Peptococcales	Peptococcaceae	Peptococcus	0.00507599	0.0105772	0.987022
0	2	0 X 2	SOTU--426	Bacteria	Spirochaetota	Spirochaetia	Spirochaetales	Spirochaetaceae	Treponema	0.0128534	0.00118417	0.987112
0	2	0 X 2	SOTU--339	Bacteria	Fusobacteriota	Fusobacteriia	Fusobacteriales	Fusobacteriaceae	Fusobacterium	0.00566579	0.010671	0.987203
0	2	0 X 2	SOTU--363	Bacteria	Firmicutes	Clostridia	Peptostreptococcales-Tissierellales	Anaerococcus	Unclassified Anaerococcus	0.0135319	0	0.987292
0	2	0 X 2	SOTU--416	Bacteria	Firmicutes	Negativicutes	Veillonellales-Selenomonadales	Veillonellaceae	Veillonella	0.00797185	0.00703181	0.987382
0	2	0 X 2	SOTU--414	Bacteria	Bacteroidota	Bacteroidia	Bacteroidales	Prevotellaceae	Prevotella	0.000630107	0.013379	0.98747
0	2	0 X 2	SOTU--90	Bacteria	Proteobacteria	Gammaproteobacteria	Burkholderiales	Neisseriaceae	Unclassified Neisseriaceae	0.0125974	0.00061535	0.987556
0	2	0 X 2	SOTU--427	Bacteria	Proteobacteria	Gammaproteobacteria	Cardiobacteriales	Cardiobacteriaceae	Cardiobacterium	0.0124415	0.000927213	0.987643
0	2	0 X 2	SOTU--331	Bacteria	Firmicutes	Bacilli	Lactobacillales	Unclassified Lactobacillales	Unclassified Lactobacillales	0.00477991	0.00966694	0.987728
0	2	0 X 2	SOTU--400	Bacteria	Firmicutes	Bacilli	Lactobacillales	Carnobacteriaceae	Granulicatella	0.00319772	0.0116963	0.987814
0	2	0 X 2	SOTU--539	Bacteria	Firmicutes	Clostridia	Peptostreptococcales-Tissierellales	W5053	Unclassified W5053	0.000955852	0.0120017	0.987899
0	2	0 X 2	SOTU--353	Bacteria	Bacteroidota	Bacteroidia	Bacteroidales	Prevotellaceae	Prevotella	0.000953667	0.0124093	0.987983
0	2	0 X 2	SOTU--390	Bacteria	Bacteroidota	Bacteroidia	Bacteroidales	Prevotellaceae	Alloprevotella	0.00192628	0.0118027	0.988066
0	2	0 X 2	SOTU--181	Bacteria	Firmicutes	Bacilli	Lactobacillales	Lactobacillaceae	Lactobacillus	0.0125521	0	0.988149
0	2	0 X 2	SOTU--448	Bacteria	Firmicutes	Bacilli	Lactobacillales	Unclassified Lactobacillales	Unclassified Lactobacillales	0.0035192	0.0100728	0.988231
0	2	0 X 2	SOTU--338	Bacteria	Firmicutes	Bacilli	Staphylococcales	Gemellaceae	Gemella	0.00160428	0.0118446	0.988312
0	2	0 X 2	SOTU--311	Bacteria	Firmicutes	Bacilli	Unclassified Bacilli	Unclassified Bacilli	Unclassified Bacilli	0.00671319	0.00705883	0.988393
0	2	0 X 2	SOTU--393	Bacteria	Bacteroidota	Bacteroidia	Bacteroidales	Prevotellaceae	Alloprevotella	0.00258524	0.0109775	0.988473
0	2	0 X 2	SOTU--379	Bacteria	Firmicutes	Bacilli	Lactobacillales	Streptococcaceae	Streptococcus	0.00447304	0.0110302	0.988553
0	2	0 X 2	SOTU--503	Bacteria	Firmicutes	Negativicutes	Veillonellales-Selenomonadales	Selenomonadaceae	Selenomonas	0.000315784	0.0118894	0.988633
0	2	0 X 2	SOTU--410	Bacteria	Bacteroidota	Bacteroidia	Bacteroidales	Prevotellaceae	Unclassified Prevotellaceae	0.00596824	0.00693503	0.988713
0	2	0 X 2	SOTU--407	Bacteria	Firmicutes	Bacilli	Staphylococcales	Gemellaceae	Gemella	0.00224465	0.0109149	0.988792
0	2	0 X 2	SOTU--544	Bacteria	Firmicutes	Bacilli	Lactobacillales	Streptococcaceae	Streptococcus	0.000319105	0.0117074	0.988871
0	2	0 X 2	SOTU--367	Bacteria	Firmicutes	Negativicutes	Veillonellales-Selenomonadales	Veillonellaceae	Veillonella	0.00378404	0.0105019	0.98895
0	2	0 X 2	SOTU--394	Bacteria	Firmicutes	Bacilli	Lactobacillales	Unclassified Lactobacillales	Unclassified Lactobacillales	0.00482516	0.00837229	0.989029
0	2	0 X 2	SOTU--217	Bacteria	Firmicutes	Negativicutes	Veillonellales-Selenomonadales	Selenomonadaceae	Selenomonas	0	0.0119108	0.989108
0	2	0 X 2	SOTU--522	Bacteria	Firmicutes	Bacilli	Staphylococcales	Gemellaceae	Gemella	0.0043077	0.00884581	0.989186
0	2	0 X 2	SOTU--542	Bacteria	Bacteroidota	Bacteroidia	Flavobacteriales	Flavobacteriaceae	Flavobacterium	0	0.0117783	0.989264
0	2	0 X 2	SOTU--184	Bacteria	Proteobacteria	Gammaproteobacteria	Pasteurellales	Pasteurellaceae	Haemophilus	0.00558439	0.00770168	0.989342
0	2	0 X 2	SOTU--376	Bacteria	Firmicutes	Unclassified Firmicutes	Unclassified Firmicutes	Unclassified Firmicutes	Unclassified Firmicutes	0.00224174	0.0106527	0.98942
0	2	0 X 2	SOTU--132	Bacteria	Actinobacteriota	Actinobacteria	Bifidobacteriales	Bifidobacteriaceae	Alloscardovia	0.00442528	0.00874991	0.989497
0	2	0 X 2	SOTU--378	Bacteria	Firmicutes	Negativicutes	Veillonellales-Selenomonadales	Veillonellaceae	Veillonella	0.00576185	0.00848592	0.989575
0	2	0 X 2	SOTU--483	Bacteria	Patescibacteria	Saccharimonadia	Saccharimonadales	Unclassified Saccharimonadales	Unclassified Saccharimonadales	0.00504796	0.00740836	0.989653
0	2	0 X 2	SOTU--497	Bacteria	Bacteroidota	Bacteroidia	Bacteroidales	Prevotellaceae	Prevotella	0.000636422	0.0115936	0.98973
0	2	0 X 2	SOTU--64	Bacteria	Firmicutes	Clostridia	Peptostreptococcales-Tissierellales	Clostridiales_Incertae Sedis XI	Finegoldia	0.0111266	0.000899079	0.989806
0	2	0 X 2	SOTU--352	Bacteria	Bacteroidota	Bacteroidia	Bacteroidales	Prevotellaceae	Prevotella	0.000314323	0.0114046	0.989882
0	2	0 X 2	SOTU--437	Bacteria	Firmicutes	Bacilli	Lactobacillales	Carnobacteriaceae	Granulicatella	0.00385287	0.00913269	0.989958
0	2	0 X 2	SOTU--456	Bacteria	Firmicutes	Bacilli	Lactobacillales	Streptococcaceae	Streptococcus	0.00255284	0.00985774	0.990032
0	2	0 X 2	SOTU--63	Bacteria	Firmicutes	Clostridia	Peptostreptococcales-Tissierellales	Clostridiales_Incertae Sedis XI	Peptoniphilus	0.00823655	0.00477016	0.990106
0	2	0 X 2	SOTU--491	Bacteria	Firmicutes	Bacilli	Lactobacillales	Streptococcaceae	Streptococcus	0.00127032	0.0102186	0.99018
0	2	0 X 2	SOTU--501	Bacteria	Unclassified Bacteria	Unclassified Bacteria	Unclassified Bacteria	Unclassified Bacteria	Unclassified Bacteria	0.00320204	0.00904076	0.990254
0	2	0 X 2	SOTU--432	Bacteria	Firmicutes	Bacilli	Lactobacillales	Unclassified Lactobacillales	Unclassified Lactobacillales	0.00193944	0.0104561	0.990328
0	2	0 X 2	SOTU--613	Bacteria	Actinobacteriota	Actinobacteria	Bifidobacteriales	Bifidobacteriaceae	Bifidobacterium	0.0109875	0	0.9904
0	2	0 X 2	SOTU--298	Bacteria	Firmicutes	Clostridia	Peptostreptococcales-Tissierellales	Anaerovoracaceae	Family XIII UCG-001	0.0104682	0.000931773	0.990473
0	2	0 X 2	SOTU--537	Bacteria	Bacteroidota	Bacteroidia	Bacteroidales	Prevotellaceae	Alloprevotella	0.000315784	0.0108809	0.990545
0	2	0 X 2	SOTU--412	Bacteria	Firmicutes	Bacilli	Lactobacillales	Streptococcaceae	Streptococcus	0.00351719	0.00848737	0.990618
0	2	0 X 2	SOTU--509	Bacteria	Bacteroidota	Bacteroidia	Bacteroidales	Prevotellaceae	Prevotella	0.000631568	0.0106323	0.990689
0	2	0 X 2	SOTU--536	Bacteria	Bacteroidota	Bacteroidia	Bacteroidales	Prevotellaceae	Prevotella	0	0.0106697	0.99076
0	2	0 X 2	SOTU--459	Bacteria	Actinobacteriota	Actinobacteria	Micrococcales	Micrococcaceae	Rothia	0.00640306	0.00561299	0.99083
0	2	0 X 2	SOTU--417	Bacteria	Firmicutes	Negativicutes	Veillonellales-Selenomonadales	Veillonellaceae	Veillonella	0.0060883	0.00580819	0.9909
0	2	0 X 2	SOTU--559	Bacteria	Firmicutes	Clostridia	Lachnospirales	Lachnospiraceae	Lachnoanaerobaculum	0.000644197	0.0101003	0.990969
0	2	0 X 2	SOTU--447	Bacteria	Firmicutes	Bacilli	Lactobacillales	Streptococcaceae	Streptococcus	0.00446652	0.00794873	0.991038
0	2	0 X 2	SOTU--413	Bacteria	Unclassified Bacteria	Unclassified Bacteria	Unclassified Bacteria	Unclassified Bacteria	Unclassified Bacteria	0.00326179	0.00814263	0.991105
0	2	0 X 2	SOTU--291	Bacteria	Bacteroidota	Bacteroidia	Bacteroidales	Prevotellaceae	Alloprevotella	0.000322099	0.0100956	0.991173
0	2	0 X 2	SOTU--561	Bacteria	Firmicutes	Negativicutes	Veillonellales-Selenomonadales	Selenomonadaceae	Selenomonas	0.0100959	0	0.991239
0	2	0 X 2	SOTU--487	Bacteria	Patescibacteria	Saccharimonadia	Saccharimonadales	Saccharimonadaceae	Unclassified Saccharimonadaceae	0.00754986	0.00339275	0.991306
0	2	0 X 2	SOTU--384	Bacteria	Actinobacteriota	Actinobacteria	Corynebacteriales	Corynebacteriaceae	Corynebacterium	0.0100837	0	0.991373
0	2	0 X 2	SOTU--365	Bacteria	Firmicutes	Bacilli	Lactobacillales	Streptococcaceae	Streptococcus	0.000645637	0.00995837	0.991439
0	2	0 X 2	SOTU--340	Bacteria	Spirochaetota	Spirochaetia	Spirochaetales	Spirochaetaceae	Treponema	0.00848725	0.00209183	0.991505
0	2	0 X 2	SOTU--216	Bacteria	Actinobacteriota	Actinobacteria	Corynebacteriales	Corynebacteriaceae	Lawsonella	0.00977775	0.000600207	0.991571
0	2	0 X 2	SOTU--481	Bacteria	Firmicutes	Negativicutes	Veillonellales-Selenomonadales	Veillonellaceae	Unclassified Veillonellaceae	0.00158524	0.00928982	0.991636
0	2	0 X 2	SOTU--276	Bacteria	Proteobacteria	Gammaproteobacteria	Enterobacterales	Yersiniaceae	Serratia	0.00973966	0.000295003	0.991702
0	2	0 X 2	SOTU--452	Bacteria	Fusobacteriota	Fusobacteriia	Fusobacteriales	Fusobacteriaceae	Fusobacterium	0.00196212	0.00850866	0.991767
0	2	0 X 2	SOTU--659	Bacteria	Firmicutes	Clostridia	Peptostreptococcales-Tissierellales	Clostridiales_Incertae Sedis XI	Parvimonas	0	0.00977449	0.991831
0	2	0 X 2	SOTU--461	Bacteria	Firmicutes	Negativicutes	Veillonellales-Selenomonadales	Veillonellaceae	Veillonella	0.00349724	0.00778023	0.991896
0	2	0 X 2	SOTU--373	Bacteria	Firmicutes	Negativicutes	Veillonellales-Selenomonadales	Veillonellaceae	Veillonella	0.00758859	0.00388424	0.99196
0	2	0 X 2	SOTU--80	Bacteria	Firmicutes	Clostridia	Peptostreptococcales-Tissierellales	Anaerococcus	Unclassified Anaerococcus	0.00817697	0.00267314	0.992024
0	2	0 X 2	SOTU--656	Bacteria	Unclassified Bacteria	Unclassified Bacteria	Unclassified Bacteria	Unclassified Bacteria	Unclassified Bacteria	0	0.0094762	0.992087
0	2	0 X 2	SOTU--600	Bacteria	Firmicutes	Bacilli	Lactobacillales	Streptococcaceae	Streptococcus	0.00254243	0.00752824	0.992149
0	2	0 X 2	SOTU--36	Bacteria	Proteobacteria	Gammaproteobacteria	Burkholderiales	Neisseriaceae	Neisseria	0.00850566	0.00118672	0.99221
0	2	0 X 2	SOTU--279	Bacteria	Bacteroidota	Bacteroidia	Bacteroidales	Prevotellaceae	Prevotella	0.00508533	0.00565163	0.992271
0	2	0 X 2	SOTU--420	Bacteria	Firmicutes	Unclassified Firmicutes	Unclassified Firmicutes	Unclassified Firmicutes	Unclassified Firmicutes	0.00287301	0.00830259	0.992332
0	2	0 X 2	SOTU--318	Bacteria	Bacteroidota	Bacteroidia	Bacteroidales	Unclassified Bacteroidales	Unclassified Bacteroidales	0.0040987	0.00601049	0.992393
0	2	0 X 2	SOTU--453	Bacteria	Proteobacteria	Gammaproteobacteria	Xanthomonadales	Xanthomonadaceae	Stenotrophomonas	0.0032322	0.00618358	0.992452
0	2	0 X 2	SOTU--391	Bacteria	Firmicutes	Bacilli	Lactobacillales	Streptococcaceae	Streptococcus	0.00257047	0.00763177	0.992511
0	2	0 X 2	SOTU--431	Bacteria	Firmicutes	Bacilli	Lactobacillales	Streptococcaceae	Streptococcus	0.00228914	0.00745884	0.99257
0	2	0 X 2	SOTU--661	Bacteria	Bacteroidota	Bacteroidia	Bacteroidales	Prevotellaceae	Prevotella	0	0.00882213	0.992628
0	2	0 X 2	SOTU--580	Bacteria	Bacteroidota	Bacteroidia	Bacteroidales	Bacteroidaceae	Bacteroides	0.0087953	0	0.992686
0	2	0 X 2	SOTU--472	Bacteria	Firmicutes	Bacilli	Lactobacillales	Streptococcaceae	Streptococcus	0.00352812	0.0060152	0.992744
0	2	0 X 2	SOTU--475	Bacteria	Actinobacteriota	Actinobacteria	Micrococcales	Micrococcaceae	Rothia	0.0070348	0.00248472	0.992802
0	2	0 X 2	SOTU--676	Bacteria	Bacteroidota	Bacteroidia	Bacteroidales	Prevotellaceae	Alloprevotella	0.00328836	0.00595937	0.992859
0	2	0 X 2	SOTU--368	Bacteria	Proteobacteria	Alphaproteobacteria	Rickettsiales	Mitochondria	Unclassified Mitochondria	0.00854784	0.000296894	0.992917
0	2	0 X 2	SOTU--356	Bacteria	Firmicutes	Bacilli	Staphylococcales	Gemellaceae	Gemella	0.00545059	0.00459799	0.992974
0	2	0 X 2	SOTU--241	Bacteria	Spirochaetota	Spirochaetia	Spirochaetales	Spirochaetaceae	Treponema	0.00158528	0.0078701	0.993031
0	2	0 X 2	SOTU--477	Bacteria	Bacteroidota	Bacteroidia	Flavobacteriales	Weeksellaceae	Bergeyella	0.00790621	0.000888126	0.993088
0	2	0 X 2	SOTU--404	Bacteria	Synergistota	Synergistia	Synergistales	Synergistaceae	Fretibacterium	0.00852422	0	0.993144
0	2	0 X 2	SOTU--574	Bacteria	Bacteroidota	Bacteroidia	Bacteroidales	Prevotellaceae	Prevotella	0	0.00846756	0.9932
0	2	0 X 2	SOTU--591	Bacteria	Patescibacteria	Saccharimonadia	Saccharimonadales	Unclassified Saccharimonadales	Unclassified Saccharimonadales	0.00196212	0.00683302	0.993256
0	2	0 X 2	SOTU--592	Bacteria	Firmicutes	Negativicutes	Veillonellales-Selenomonadales	Veillonellaceae	Veillonella	0.00417187	0.00551483	0.993311
0	2	0 X 2	SOTU--492	Bacteria	Firmicutes	Negativicutes	Veillonellales-Selenomonadales	Selenomonadaceae	Selenomonas	0.00662427	0.00214333	0.993367
0	2	0 X 2	SOTU--498	Bacteria	Firmicutes	Negativicutes	Veillonellales-Selenomonadales	Veillonellaceae	Veillonella	0.00449327	0.00500227	0.993421
0	2	0 X 2	SOTU--476	Bacteria	Firmicutes	Bacilli	Lactobacillales	Streptococcaceae	Streptococcus	0.00639109	0.00248283	0.993476
0	2	0 X 2	SOTU--398	Bacteria	Firmicutes	Negativicutes	Veillonellales-Selenomonadales	Veillonellaceae	Veillonella	0.00259647	0.00675519	0.99353
0	2	0 X 2	SOTU--424	Bacteria	Bacteroidota	Bacteroidia	Bacteroidales	Prevotellaceae	Prevotella	0.00396727	0.00607784	0.993584
0	2	0 X 2	SOTU--248	Bacteria	Proteobacteria	Gammaproteobacteria	Burkholderiales	Neisseriaceae	Neisseria	0.0060528	0.00326005	0.993638
0	2	0 X 2	SOTU--566	Bacteria	Firmicutes	Clostridia	Lachnospirales	Lachnospiraceae	Butyrivibrio	0.00785294	0.000296131	0.993691
0	2	0 X 2	SOTU--327	Bacteria	Fusobacteriota	Fusobacteriia	Fusobacteriales	Leptotrichiaceae	Streptobacillus	0.00381188	0.00475594	0.993745
0	2	0 X 2	SOTU--558	Bacteria	Actinobacteriota	Actinobacteria	Unclassified Actinobacteria	Unclassified Actinobacteria	Unclassified Actinobacteria	0.00447346	0.00437215	0.993798
0	2	0 X 2	SOTU--729	Bacteria	Bacteroidota	Bacteroidia	Bacteroidales	Prevotellaceae	Unclassified Prevotellaceae	0	0.00800096	0.993851
0	2	0 X 2	SOTU--598	Bacteria	Firmicutes	Negativicutes	Veillonellales-Selenomonadales	Veillonellaceae	Veillonella	0.00449675	0.00435134	0.993903
0	2	0 X 2	SOTU--588	Bacteria	Bacteroidota	Bacteroidia	Bacteroidales	Prevotellaceae	Prevotella	0	0.00789111	0.993955
0	2	0 X 2	SOTU--235	Bacteria	Bacteroidota	Bacteroidia	Bacteroidales	Prevotellaceae	Prevotella	0.00189802	0.00682957	0.994007
0	2	0 X 2	SOTU--557	Bacteria	Bacteroidota	Bacteroidia	Bacteroidales	Marinifilaceae	Odoribacter	0.00786092	0	0.994059
0	2	0 X 2	SOTU--486	Bacteria	Firmicutes	Unclassified Firmicutes	Unclassified Firmicutes	Unclassified Firmicutes	Unclassified Firmicutes	0.000322099	0.00775848	0.994111
0	2	0 X 2	SOTU--699	Bacteria	Actinobacteriota	Actinobacteria	Propionibacteriales	Propionibacteriaceae	Cutibacterium	0.0078486	0	0.994163
0	2	0 X 2	SOTU--672	Bacteria	Firmicutes	Clostridia	Lachnospirales	Lachnospiraceae	Lachnoanaerobaculum	0.000322099	0.00769442	0.994215
0	2	0 X 2	SOTU--744	Bacteria	Firmicutes	Bacilli	Lactobacillales	Streptococcaceae	Streptococcus	0	0.00780682	0.994267
0	2	0 X 2	SOTU--419	Bacteria	Firmicutes	Bacilli	Unclassified Bacilli	Unclassified Bacilli	Unclassified Bacilli	0.00383529	0.00488479	0.994318
0	2	0 X 2	SOTU--538	Bacteria	Bacteroidota	Bacteroidia	Bacteroidales	Prevotellaceae	Prevotella	0.00032702	0.00756645	0.99437
0	2	0 X 2	SOTU--572	Bacteria	Firmicutes	Bacilli	Lactobacillales	Streptococcaceae	Streptococcus	0.00350394	0.00511601	0.994421
0	2	0 X 2	SOTU--451	Bacteria	Firmicutes	Clostridia	Lachnospirales	Lachnospiraceae	Catonella	0.00661522	0.00150898	0.994472
0	2	0 X 2	SOTU--554	Bacteria	Bacteroidota	Bacteroidia	Bacteroidales	Porphyromonadaceae	Porphyromonas	0.000322099	0.00746907	0.994523
0	2	0 X 2	SOTU--513	Bacteria	Proteobacteria	Gammaproteobacteria	Pasteurellales	Pasteurellaceae	Haemophilus	0.00413567	0.00452111	0.994574
0	2	0 X 2	SOTU--569	Bacteria	Firmicutes	Clostridia	Peptostreptococcales-Tissierellales	Anaerovoracaceae	[Eubacterium] nodatum group	0.00541309	0.0026901	0.994623
0	2	0 X 2	SOTU--499	Bacteria	Firmicutes	Bacilli	Staphylococcales	Gemellaceae	Gemella	0.000654039	0.00717102	0.994673
0	2	0 X 2	SOTU--389	Bacteria	Firmicutes	Bacilli	Lactobacillales	Streptococcaceae	Streptococcus	0	0.00746075	0.994722
0	2	0 X 2	SOTU--467	Bacteria	Actinobacteriota	Actinobacteria	Micrococcales	Micrococcaceae	Rothia	0.00510246	0.00335007	0.994771
0	2	0 X 2	SOTU--516	Bacteria	Firmicutes	Negativicutes	Veillonellales-Selenomonadales	Selenomonadaceae	Selenomonas	0.000314323	0.00715388	0.994821
0	2	0 X 2	SOTU--620	Bacteria	Bacteroidota	Bacteroidia	Bacteroidales	Rikenellaceae	Rikenellaceae RC9 gut group	0.00293621	0.00508473	0.99487
0	2	0 X 2	SOTU--304	Bacteria	Proteobacteria	Gammaproteobacteria	Burkholderiales	Neisseriaceae	Kingella	0.0040985	0.00551029	0.994918
0	2	0 X 2	SOTU--681	Bacteria	Firmicutes	Unclassified Firmicutes	Unclassified Firmicutes	Unclassified Firmicutes	Unclassified Firmicutes	0	0.00737538	0.994967
0	2	0 X 2	SOTU--755	Bacteria	Patescibacteria	Parcubacteria	Candidatus Nomurabacteria	Unclassified Candidatus Nomurabacteria	Unclassified Candidatus Nomurabacteria	0	0.00736141	0.995016
0	2	0 X 2	SOTU--606	Bacteria	Actinobacteriota	Actinobacteria	Micrococcales	Micrococcaceae	Rothia	0.00319105	0.00468634	0.995064
0	2	0 X 2	SOTU--640	Bacteria	Firmicutes	Bacilli	Lactobacillales	Streptococcaceae	Streptococcus	0	0.00721458	0.995112
0	2	0 X 2	SOTU--781	Bacteria	Actinobacteriota	Actinobacteria	Micrococcales	Micrococcaceae	Rothia	0	0.00721243	0.99516
0	2	0 X 2	SOTU--361	Bacteria	Firmicutes	Clostridia	Lachnospirales	Defluviitaleaceae	Defluviitaleaceae UCG-011	0.00189761	0.00595253	0.995207
0	2	0 X 2	SOTU--607	Bacteria	Proteobacteria	Gammaproteobacteria	Pasteurellales	Pasteurellaceae	Haemophilus	0.00669789	0.000597679	0.995255
0	2	0 X 2	SOTU--523	Bacteria	Firmicutes	Bacilli	Lactobacillales	Streptococcaceae	Streptococcus	0.00286475	0.00542694	0.995302
0	2	0 X 2	SOTU--507	Bacteria	Firmicutes	Clostridia	Peptostreptococcales-Tissierellales	Anaerovoracaceae	Unclassified Anaerovoracaceae	0.00660653	0.000903122	0.995349
0	2	0 X 2	SOTU--611	Bacteria	Bacteroidota	Bacteroidia	Bacteroidales	Prevotellaceae	Prevotella	0.00160771	0.00618212	0.995396
0	2	0 X 2	SOTU--484	Bacteria	Firmicutes	Negativicutes	Veillonellales-Selenomonadales	Veillonellaceae	Veillonella	0.000642804	0.00686987	0.995443
0	2	0 X 2	SOTU--495	Bacteria	Firmicutes	Negativicutes	Veillonellales-Selenomonadales	Veillonellaceae	Unclassified Veillonellaceae	0.00127512	0.00654931	0.99549
0	2	0 X 2	SOTU--405	Bacteria	Firmicutes	Clostridia	Lachnospirales	Lachnospiraceae	Howardella	0.00515358	0.00211164	0.995536
0	2	0 X 2	SOTU--787	Bacteria	Bacteroidota	Bacteroidia	Bacteroidales	Prevotellaceae	Prevotella	0.00588635	0.00120589	0.995582
0	2	0 X 2	SOTU--449	Bacteria	Bacteroidota	Bacteroidia	Bacteroidales	Prevotellaceae	Prevotella	0.00285678	0.00581743	0.995628
0	2	0 X 2	SOTU--817	Bacteria	Proteobacteria	Gammaproteobacteria	Burkholderiales	Hydrogenophilaceae	Tepidiphilus	0.00693338	0	0.995674
0	2	0 X 2	SOTU--455	Bacteria	Firmicutes	Bacilli	Staphylococcales	Gemellaceae	Gemella	0.000646125	0.00666039	0.995719
0	2	0 X 2	SOTU--490	Bacteria	Firmicutes	Bacilli	Lactobacillales	Unclassified Lactobacillales	Unclassified Lactobacillales	0.00128733	0.0064521	0.995764
0	2	0 X 2	SOTU--440	Bacteria	Bacteroidota	Bacteroidia	Bacteroidales	Prevotellaceae	Prevotella	0.000951558	0.00649983	0.995809
0	2	0 X 2	SOTU--392	Bacteria	Firmicutes	Bacilli	Lactobacillales	Streptococcaceae	Streptococcus	0.00223374	0.00515936	0.995854
0	2	0 X 2	SOTU--784	Bacteria	Bacteroidota	Bacteroidia	Bacteroidales	Prevotellaceae	Prevotella	0.000941785	0.00590005	0.995898
0	2	0 X 2	SOTU--635	Bacteria	Firmicutes	Bacilli	Lactobacillales	Streptococcaceae	Streptococcus	0.000951212	0.0057607	0.995941
0	2	0 X 2	SOTU--866	Bacteria	Firmicutes	Negativicutes	Veillonellales-Selenomonadales	Veillonellaceae	Veillonella	0.00638329	0	0.995983
0	2	0 X 2	SOTU--415	Bacteria	Actinobacteriota	Coriobacteriia	Coriobacteriales	Atopobiaceae	Olsenella	0.00315497	0.00368795	0.996025
0	2	0 X 2	SOTU--650	Bacteria	Firmicutes	Negativicutes	Veillonellales-Selenomonadales	Veillonellaceae	Veillonella	0.0051136	0.00154587	0.996067
0	2	0 X 2	SOTU--844	Bacteria	Bacteroidota	Bacteroidia	Bacteroidales	Prevotellaceae	Prevotella	0.000315497	0.00590005	0.996108
0	2	0 X 2	SOTU--568	Bacteria	Bacteroidota	Bacteroidia	Bacteroidales	Porphyromonadaceae	Porphyromonas	0.00162033	0.0050038	0.996149
0	2	0 X 2	SOTU--886	Bacteria	Firmicutes	Negativicutes	Veillonellales-Selenomonadales	Veillonellaceae	Veillonella	0.00605041	0	0.996189
0	2	0 X 2	SOTU--587	Bacteria	Firmicutes	Negativicutes	Veillonellales-Selenomonadales	Veillonellaceae	Veillonella	0.0035893	0.00302423	0.996229
0	2	0 X 2	SOTU--571	Bacteria	Bacteroidota	Bacteroidia	Bacteroidales	Prevotellaceae	Prevotella	0.00446477	0.0021598	0.996268
0	2	0 X 2	SOTU--940	Bacteria	Bacteroidota	Bacteroidia	Flavobacteriales	Flavobacteriaceae	Capnocytophaga	0.00588635	0	0.996307
0	2	0 X 2	SOTU--576	Bacteria	Fusobacteriota	Fusobacteriia	Fusobacteriales	Fusobacteriaceae	Fusobacterium	0.00192841	0.00414459	0.996346
0	2	0 X 2	SOTU--622	Bacteria	Patescibacteria	Gracilibacteria	Unclassified Gracilibacteria	Unclassified Gracilibacteria	Unclassified Gracilibacteria	0.00125729	0.00473667	0.996384
0	2	0 X 2	SOTU--283	Bacteria	Cyanobacteria	Cyanobacteriia	Chloroplast	Unclassified Chloroplast	Unclassified Chloroplast	0.00188471	0.00414584	0.996423
0	2	0 X 2	SOTU--790	Bacteria	Firmicutes	Bacilli	Mycoplasmatales	Mycoplasmataceae	Mycoplasma	0.00505948	0.000888126	0.996461
0	2	0 X 2	SOTU--808	Bacteria	Firmicutes	Bacilli	Lactobacillales	Streptococcaceae	Streptococcus	0.0012854	0.00480782	0.996499
0	2	0 X 2	SOTU--799	Bacteria	Fusobacteriota	Fusobacteriia	Fusobacteriales	Leptotrichiaceae	Leptotrichia	0	0.00567368	0.996537
0	2	0 X 2	SOTU--630	Bacteria	Firmicutes	Clostridia	Eubacteriales	Eubacteriaceae	Pseudoramibacter	0.00565432	0	0.996574
0	2	0 X 2	SOTU--943	Bacteria	Firmicutes	Bacilli	Staphylococcales	Staphylococcaceae	Nosocomiicoccus	0.00565071	0	0.996612
0	2	0 X 2	SOTU--902	Bacteria	Firmicutes	Clostridia	Lachnospirales	Lachnospiraceae	GCA-900066575	0	0.0056265	0.996649
0	2	0 X 2	SOTU--577	Bacteria	Firmicutes	Bacilli	Acholeplasmatales	Acholeplasmataceae	Acholeplasma	0	0.0056248	0.996686
0	2	0 X 2	SOTU--605	Bacteria	Bacteroidota	Bacteroidia	Bacteroidales	Prevotellaceae	Prevotella	0.000649118	0.00532007	0.996723
0	2	0 X 2	SOTU--403	Bacteria	Firmicutes	Negativicutes	Veillonellales-Selenomonadales	Veillonellaceae	Unclassified Veillonellaceae	0.000943936	0.00515591	0.99676
0	2	0 X 2	SOTU--533	Bacteria	Firmicutes	Bacilli	Lactobacillales	Carnobacteriaceae	Unclassified Carnobacteriaceae	0.0012854	0.00488207	0.996797
0	2	0 X 2	SOTU--973	Bacteria	Bacteroidota	Bacteroidia	Bacteroidales	Prevotellaceae	Prevotella	0.00555933	0	0.996833
0	2	0 X 2	SOTU--628	Bacteria	Unclassified Bacteria	Unclassified Bacteria	Unclassified Bacteria	Unclassified Bacteria	Unclassified Bacteria	0	0.00552735	0.99687
0	2	0 X 2	SOTU--668	Bacteria	Bacteroidota	Bacteroidia	Bacteroidales	Prevotellaceae	Prevotella	0.00032702	0.00533137	0.996906
0	2	0 X 2	SOTU--692	Bacteria	Firmicutes	Negativicutes	Veillonellales-Selenomonadales	Selenomonadaceae	Unclassified Selenomonadaceae	0.0048926	0.000630612	0.996942
0	2	0 X 2	SOTU--846	Bacteria	Firmicutes	Negativicutes	Veillonellales-Selenomonadales	Veillonellaceae	Veillonella	0	0.00530331	0.996977
0	2	0 X 2	SOTU--944	Bacteria	Patescibacteria	Parcubacteria	Unclassified Parcubacteria	Unclassified Parcubacteria	Unclassified Parcubacteria	0	0.00530021	0.997012
0	2	0 X 2	SOTU--851	Bacteria	Fusobacteriota	Fusobacteriia	Fusobacteriales	Leptotrichiaceae	Sneathia	0.00318617	0.00238986	0.997047
0	2	0 X 2	SOTU--758	Bacteria	Firmicutes	Bacilli	Lactobacillales	Streptococcaceae	Streptococcus	0.00413353	0.0015187	0.997082
0	2	0 X 2	SOTU--830	Bacteria	Firmicutes	Clostridia	Lachnospirales	Lachnospiraceae	Unclassified Lachnospiraceae	0.00500726	0.000296042	0.997117
0	2	0 X 2	SOTU--716	Bacteria	Actinobacteriota	Actinobacteria	Micrococcales	Micrococcaceae	Rothia	0.00479257	0.000627334	0.997152
0	2	0 X 2	SOTU--709	Bacteria	Firmicutes	Bacilli	Lactobacillales	Streptococcaceae	Streptococcus	0.00414837	0.00122874	0.997186
0	2	0 X 2	SOTU--756	Bacteria	Actinobacteriota	Actinobacteria	Actinomycetales	Actinomycetaceae	Actinomyces	0.000957316	0.00440129	0.99722
0	2	0 X 2	SOTU--552	Bacteria	Bacteroidota	Bacteroidia	Bacteroidales	Prevotellaceae	Prevotella	0.00191365	0.00398839	0.997254
0	2	0 X 2	SOTU--779	Bacteria	Fusobacteriota	Fusobacteriia	Fusobacteriales	Fusobacteriaceae	Fusobacterium	0	0.00504833	0.997287
0	2	0 X 2	SOTU--942	Bacteria	Firmicutes	Negativicutes	Veillonellales-Selenomonadales	Veillonellaceae	Veillonella	0.00478297	0.000300044	0.99732
0	2	0 X 2	SOTU--469	Bacteria	Firmicutes	Bacilli	Lactobacillales	Streptococcaceae	Streptococcus	0.0016351	0.0037384	0.997353
0	2	0 X 2	SOTU--359	Bacteria	Proteobacteria	Gammaproteobacteria	Burkholderiales	Neisseriaceae	Unclassified Neisseriaceae	0.00441696	0.000590005	0.997386
0	2	0 X 2	SOTU--993	Bacteria	Bacteroidota	Bacteroidia	Bacteroidales	Prevotellaceae	Alloprevotella	0.0049053	0	0.997418
0	2	0 X 2	SOTU--581	Bacteria	Fusobacteriota	Fusobacteriia	Fusobacteriales	Fusobacteriaceae	Fusobacterium	0.00359722	0.00148021	0.99745
0	2	0 X 2	SOTU--651	Bacteria	Bacteroidota	Bacteroidia	Bacteroidales	Prevotellaceae	Prevotella	0.000641343	0.00441086	0.997482
0	2	0 X 2	SOTU--602	Bacteria	Bacteroidota	Bacteroidia	Bacteroidales	Prevotellaceae	Prevotella	0.00126314	0.00399236	0.997514
0	2	0 X 2	SOTU--922	Bacteria	Firmicutes	Bacilli	Lactobacillales	Unclassified Lactobacillales	Unclassified Lactobacillales	0	0.00479755	0.997546
0	2	0 X 2	SOTU--567	Bacteria	Unclassified Bacteria	Unclassified Bacteria	Unclassified Bacteria	Unclassified Bacteria	Unclassified Bacteria	0.00318617	0.0018319	0.997577
0	2	0 X 2	SOTU--524	Bacteria	Patescibacteria	Saccharimonadia	Saccharimonadales	Saccharimonadaceae	Candidatus Saccharimonas	0.00126199	0.00389338	0.997609
0	2	0 X 2	SOTU--482	Bacteria	Spirochaetota	Spirochaetia	Spirochaetales	Spirochaetaceae	Treponema	0.00377739	0.00123195	0.997641
0	2	0 X 2	SOTU--774	Bacteria	Firmicutes	Bacilli	Lactobacillales	Streptococcaceae	Streptococcus	0.000313001	0.00456667	0.997672
0	2	0 X 2	SOTU--918	Bacteria	Proteobacteria	Alphaproteobacteria	Unclassified Alphaproteobacteria	Unclassified Alphaproteobacteria	Unclassified Alphaproteobacteria	0	0.00473667	0.997704
0	2	0 X 2	SOTU--1050	Bacteria	Firmicutes	Negativicutes	Veillonellales-Selenomonadales	Veillonellaceae	Dialister	0.00473246	0	0.997735
0	2	0 X 2	SOTU--880	Bacteria	Firmicutes	Clostridia	Lachnospirales	Lachnospiraceae	Lachnoanaerobaculum	0.000315784	0.00458836	0.997766
0	2	0 X 2	SOTU--810	Bacteria	Bacteroidota	Bacteroidia	Bacteroidales	Prevotellaceae	Alloprevotella	0.00457828	0	0.997796
0	2	0 X 2	SOTU--946	Bacteria	Bacteroidota	Bacteroidia	Bacteroidales	Prevotellaceae	Alloprevotella	0.00425126	0.000311038	0.997826
0	2	0 X 2	SOTU--1046	Bacteria	Bacteroidota	Bacteroidia	Flavobacteriales	Weeksellaceae	Bergeyella	0.00425126	0.000296042	0.997856
0	2	0 X 2	SOTU--515	Bacteria	Firmicutes	Bacilli	Bacillales	Bacillaceae	Bacillus	0.00430757	0.000312028	0.997886
0	2	0 X 2	SOTU--454	Bacteria	Bacteroidota	Bacteroidia	Bacteroidales	Prevotellaceae	Prevotella	0.00445468	0	0.997915
0	2	0 X 2	SOTU--1385	Bacteria	Firmicutes	Clostridia	Oscillospirales	Ethanoligenenaceae	Ethanoligenens	0.00444587	0	0.997945
0	2	0 X 2	SOTU--814	Bacteria	Firmicutes	Bacilli	Lactobacillales	Streptococcaceae	Streptococcus	0.000637235	0.00399056	0.997974
0	2	0 X 2	SOTU--1039	Bacteria	Bacteroidota	Bacteroidia	Bacteroidales	Prevotellaceae	Prevotella	0.00441696	0	0.998003
0	2	0 X 2	SOTU--1075	Bacteria	Firmicutes	Clostridia	Oscillospirales	Ruminococcaceae	CAG-352	0.00439765	0	0.998032
0	2	0 X 2	SOTU--727	Bacteria	Fusobacteriota	Fusobacteriia	Fusobacteriales	Fusobacteriaceae	Fusobacterium	0.00331723	0.00119493	0.998061
0	2	0 X 2	SOTU--529	Bacteria	Bacteroidota	Bacteroidia	Bacteroidales	Prevotellaceae	Prevotella	0	0.00435419	0.99809
0	2	0 X 2	SOTU--965	Bacteria	Spirochaetota	Spirochaetia	Spirochaetales	Spirochaetaceae	Treponema	0.0043124	0	0.998118
0	2	0 X 2	SOTU--805	Bacteria	Patescibacteria	Gracilibacteria	JGI 0000069-P22	Unclassified JGI 0000069-P22	Unclassified JGI 0000069-P22	0.0032702	0.00118302	0.998147
0	2	0 X 2	SOTU--1054	Bacteria	Actinobacteriota	Actinobacteria	Micrococcales	Micrococcaceae	Rothia	0	0.00421199	0.998175
0	2	0 X 2	SOTU--597	Bacteria	Bacteroidota	Bacteroidia	Bacteroidales	Bacteroidaceae	Bacteroides	0	0.00414584	0.998202
0	2	0 X 2	SOTU--874	Bacteria	Bacteroidota	Bacteroidia	Bacteroidales	Bacteroidaceae	Bacteroides	0	0.00414584	0.99823
0	2	0 X 2	SOTU--1079	Bacteria	Firmicutes	Clostridia	Clostridiales	Clostridiaceae	Clostridium sensu stricto 1	0	0.00414584	0.998257
0	2	0 X 2	SOTU--1082	Bacteria	Proteobacteria	Gammaproteobacteria	Pseudomonadales	Moraxellaceae	Moraxella	0.00378348	0.000296042	0.998284
0	2	0 X 2	SOTU--641	Bacteria	Proteobacteria	Gammaproteobacteria	Burkholderiales	Neisseriaceae	Neisseria	0.0016224	0.00281438	0.99831
0	2	0 X 2	SOTU--995	Bacteria	Bacteroidota	Bacteroidia	Bacteroidales	Prevotellaceae	Prevotella	0.00318617	0.00089894	0.998337
0	2	0 X 2	SOTU--500	Bacteria	Bacteroidota	Bacteroidia	Bacteroidales	Prevotellaceae	Prevotella	0.000631568	0.00371009	0.998363
0	2	0 X 2	SOTU--603	Bacteria	Spirochaetota	Spirochaetia	Spirochaetales	Spirochaetaceae	Treponema	0.00254275	0.00177511	0.998389
0	2	0 X 2	SOTU--547	Bacteria	Proteobacteria	Gammaproteobacteria	Burkholderiales	Neisseriaceae	Neisseria	0.00322819	0.000942641	0.998415
0	2	0 X 2	SOTU--1222	Bacteria	Bacteroidota	Bacteroidia	Flavobacteriales	Flavobacteriaceae	Capnocytophaga	0.00392424	0	0.998441
0	2	0 X 2	SOTU--623	Bacteria	Firmicutes	Bacilli	Lactobacillales	Streptococcaceae	Unclassified Streptococcaceae	0.00159786	0.00281072	0.998466
0	2	0 X 2	SOTU--1154	Bacteria	Patescibacteria	Parcubacteria	Candidatus Moranbacteria	Unclassified Candidatus Moranbacteria	Unclassified Candidatus Moranbacteria	0	0.00384971	0.998492
0	2	0 X 2	SOTU--865	Bacteria	Bacteroidota	Bacteroidia	Bacteroidales	Prevotellaceae	Prevotella	0.00383037	0	0.998517
0	2	0 X 2	SOTU--636	Bacteria	Actinobacteriota	Actinobacteria	Actinomycetales	Actinomycetaceae	Actinomyces	0.000322099	0.00369163	0.998542
0	2	0 X 2	SOTU--493	Bacteria	Firmicutes	Clostridia	Clostridia vadinBB60 group	Unclassified Clostridia vadinBB60 group	Unclassified Clostridia vadinBB60 group	0.00382341	0	0.998568
0	2	0 X 2	SOTU--543	Bacteria	Proteobacteria	Gammaproteobacteria	Pseudomonadales	Pseudomonadaceae	Pseudomonas	0.00380219	0	0.998593
0	2	0 X 2	SOTU--388	Bacteria	Firmicutes	Negativicutes	Veillonellales-Selenomonadales	Veillonellaceae	Unclassified Veillonellaceae	0.000966296	0.00305381	0.998618
0	2	0 X 2	SOTU--1158	Bacteria	Firmicutes	Negativicutes	Veillonellales-Selenomonadales	Veillonellaceae	Unclassified Veillonellaceae	0.00378597	0	0.998643
0	2	0 X 2	SOTU--1218	Bacteria	Bacteroidota	Bacteroidia	Bacteroidales	Prevotellaceae	Prevotella	0.00377188	0	0.998668
0	2	0 X 2	SOTU--1060	Bacteria	Actinobacteriota	Actinobacteria	Actinomycetales	Actinomycetaceae	F0332	0.00376714	0	0.998693
0	2	0 X 2	SOTU--322	Bacteria	Campilobacterota	Campylobacteria	Campylobacterales	Campylobacteraceae	Campylobacter	0.00376529	0	0.998718
0	2	0 X 2	SOTU--634	Bacteria	Bacteroidota	Bacteroidia	Bacteroidales	Prevotellaceae	Prevotella	0	0.00373339	0.998742
0	2	0 X 2	SOTU--700	Bacteria	Bacteroidota	Bacteroidia	Bacteroidales	Prevotellaceae	Prevotella	0	0.0037201	0.998767
0	2	0 X 2	SOTU--1022	Bacteria	Bacteroidota	Bacteroidia	Bacteroidales	Prevotellaceae	Prevotella	0	0.00371812	0.998792
0	2	0 X 2	SOTU--1103	Bacteria	Firmicutes	Bacilli	Lactobacillales	Unclassified Lactobacillales	Unclassified Lactobacillales	0	0.00361482	0.998816
0	2	0 X 2	SOTU--1225	Bacteria	Firmicutes	Bacilli	Lactobacillales	Streptococcaceae	Streptococcus	0.000641204	0.00300044	0.998839
0	2	0 X 2	SOTU--1217	Bacteria	Firmicutes	Bacilli	Unclassified Bacilli	Unclassified Bacilli	Unclassified Bacilli	0.000319105	0.00331478	0.998863
0	2	0 X 2	SOTU--1204	Bacteria	Patescibacteria	Parcubacteria	Candidatus Kaiserbacteria	Unclassified Candidatus Kaiserbacteria	Unclassified Candidatus Kaiserbacteria	0	0.00355358	0.998886
0	2	0 X 2	SOTU--510	Bacteria	Spirochaetota	Spirochaetia	Spirochaetales	Spirochaetaceae	Treponema	0.00354308	0	0.99891
0	2	0 X 2	SOTU--1303	Bacteria	Firmicutes	Clostridia	Oscillospirales	Oscillospiraceae	UCG-005	0.00350479	0	0.998933
0	2	0 X 2	SOTU--1258	Bacteria	Actinobacteriota	Actinobacteria	Actinomycetales	Actinomycetaceae	Actinomyces	0.00322099	0.000296894	0.998956
0	2	0 X 2	SOTU--1266	Bacteria	Firmicutes	Bacilli	Lactobacillales	Listeriaceae	Brochothrix	0.00345529	0	0.998979
0	2	0 X 2	SOTU--586	Bacteria	Actinobacteriota	Actinobacteria	Corynebacteriales	Corynebacteriaceae	Corynebacterium	0	0.00343231	0.999001
0	2	0 X 2	SOTU--647	Bacteria	Bacteroidota	Bacteroidia	Bacteroidales	Prevotellaceae	Prevotella	0.000630107	0.00305626	0.999024
0	2	0 X 2	SOTU--1162	Bacteria	Bacteroidota	Bacteroidia	Bacteroidales	Porphyromonadaceae	Porphyromonas	0	0.00327146	0.999045
0	2	0 X 2	SOTU--614	Bacteria	Firmicutes	Bacilli	Lactobacillales	Streptococcaceae	Streptococcus	0.000981059	0.00250507	0.999067
0	2	0 X 2	SOTU--473	Bacteria	Cyanobacteria	Cyanobacteriia	Chloroplast	Unclassified Chloroplast	Unclassified Chloroplast	0.00159309	0.00179795	0.999088
0	2	0 X 2	SOTU--860	Bacteria	Fusobacteriota	Fusobacteriia	Fusobacteriales	Leptotrichiaceae	Leptotrichia	0	0.00314417	0.999108
0	2	0 X 2	SOTU--764	Bacteria	Spirochaetota	Spirochaetia	Spirochaetales	Spirochaetaceae	Treponema	0.00220648	0.0011868	0.999129
0	2	0 X 2	SOTU--468	Bacteria	Proteobacteria	Gammaproteobacteria	Burkholderiales	Neisseriaceae	Neisseria	0	0.00312356	0.99915
0	2	0 X 2	SOTU--664	Bacteria	Firmicutes	Bacilli	Lactobacillales	Streptococcaceae	Streptococcus	0.000957999	0.00250309	0.99917
0	2	0 X 2	SOTU--669	Bacteria	Bacteroidota	Bacteroidia	Bacteroidales	Prevotellaceae	Prevotella	0	0.00311129	0.999191
0	2	0 X 2	SOTU--458	Bacteria	Unclassified Bacteria	Unclassified Bacteria	Unclassified Bacteria	Unclassified Bacteria	Unclassified Bacteria	0.000626002	0.0024883	0.999211
0	2	0 X 2	SOTU--1172	Bacteria	Firmicutes	Bacilli	Lactobacillales	Lactobacillaceae	Lactobacillus	0	0.00300044	0.999231
0	2	0 X 2	SOTU--418	Bacteria	Bacteroidota	Bacteroidia	Bacteroidales	Bacteroidaceae	Bacteroides	0.000315497	0.0026886	0.99925
0	2	0 X 2	SOTU--377	Bacteria	Bacteroidota	Bacteroidia	Flavobacteriales	Weeksellaceae	Cloacibacterium	0	0.00296131	0.99927
0	2	0 X 2	SOTU--1372	Bacteria	Patescibacteria	Saccharimonadia	Saccharimonadales	Unclassified Saccharimonadales	Unclassified Saccharimonadales	0	0.00296131	0.99929
0	2	0 X 2	SOTU--520	Bacteria	Firmicutes	Bacilli	Lactobacillales	Streptococcaceae	Streptococcus	0.00130808	0.00187248	0.999309
0	2	0 X 2	SOTU--735	Bacteria	Bacteroidota	Bacteroidia	Bacteroidales	Prevotellaceae	Alloprevotella	0.000636422	0.00247313	0.999328
0	2	0 X 2	SOTU--867	Bacteria	Firmicutes	Bacilli	Lactobacillales	Streptococcaceae	Streptococcus	0.00160418	0.00154185	0.999346
0	2	0 X 2	SOTU--773	Bacteria	Firmicutes	Bacilli	Lactobacillales	Streptococcaceae	Unclassified Streptococcaceae	0.00127577	0.00185426	0.999364
0	2	0 X 2	SOTU--435	Bacteria	Campilobacterota	Campylobacteria	Campylobacterales	Campylobacteraceae	Campylobacter	0	0.00270887	0.999382
0	2	0 X 2	SOTU--589	Bacteria	Proteobacteria	Gammaproteobacteria	Pasteurellales	Pasteurellaceae	Haemophilus	0.00226354	0.000626344	0.9994
0	2	0 X 2	SOTU--816	Bacteria	Proteobacteria	Gammaproteobacteria	Pseudomonadales	Moraxellaceae	Acinetobacter	0.002193	0.000592263	0.999417
0	2	0 X 2	SOTU--433	Bacteria	Bacteroidota	Bacteroidia	Bacteroidales	Prevotellaceae	Prevotella	0.000962798	0.00210538	0.999435
0	2	0 X 2	SOTU--488	Bacteria	Unclassified Bacteria	Unclassified Bacteria	Unclassified Bacteria	Unclassified Bacteria	Unclassified Bacteria	0.000641343	0.00217033	0.999451
0	2	0 X 2	SOTU--697	Bacteria	Firmicutes	Unclassified Firmicutes	Unclassified Firmicutes	Unclassified Firmicutes	Unclassified Firmicutes	0	0.00247145	0.999468
0	2	0 X 2	SOTU--562	Bacteria	Proteobacteria	Gammaproteobacteria	Burkholderiales	Neisseriaceae	Kingella	0.00188594	0.000611907	0.999484
0	2	0 X 2	SOTU--921	Bacteria	Proteobacteria	Gammaproteobacteria	Burkholderiales	Neisseriaceae	Neisseria	0.000654039	0.00187903	0.999499
0	2	0 X 2	SOTU--464	Bacteria	Bacteroidota	Bacteroidia	Flavobacteriales	Weeksellaceae	Bergeyella	0.000654039	0.00176939	0.999515
0	2	0 X 2	SOTU--436	Bacteria	Actinobacteriota	Actinobacteria	Corynebacteriales	Corynebacteriaceae	Corynebacterium	0.000946492	0.00150022	0.99953
0	2	0 X 2	SOTU--737	Bacteria	Firmicutes	Negativicutes	Veillonellales-Selenomonadales	Veillonellaceae	Veillonella	0.00191219	0.000623066	0.999546
0	2	0 X 2	SOTU--556	Bacteria	Bacteroidota	Bacteroidia	Bacteroidales	Prevotellaceae	Prevotella	0.000644197	0.00183216	0.99956
0	2	0 X 2	SOTU--908	Bacteria	Bacteroidota	Bacteroidia	Bacteroidales	Prevotellaceae	Prevotella	0.00223032	0	0.999575
0	2	0 X 2	SOTU--479	Bacteria	Actinobacteriota	Actinobacteria	Corynebacteriales	Corynebacteriaceae	Corynebacterium	0.00219907	0	0.99959
0	2	0 X 2	SOTU--535	Bacteria	Firmicutes	Clostridia	Peptostreptococcales-Tissierellales	Anaerococcus	Unclassified Anaerococcus	0.00219687	0	0.999604
0	2	0 X 2	SOTU--136	Bacteria	Bacteroidota	Bacteroidia	Bacteroidales	Prevotellaceae	Prevotella	0.00219564	0	0.999619
0	2	0 X 2	SOTU--828	Bacteria	Fusobacteriota	Fusobacteriia	Fusobacteriales	Leptotrichiaceae	Leptotrichia	0.000318617	0.00186623	0.999633
0	2	0 X 2	SOTU--494	Bacteria	Proteobacteria	Gammaproteobacteria	Burkholderiales	Neisseriaceae	Neisseria	0.00032702	0.00186821	0.999647
0	2	0 X 2	SOTU--657	Bacteria	Firmicutes	Bacilli	Lactobacillales	Unclassified Lactobacillales	Unclassified Lactobacillales	0.000649118	0.00183802	0.999661
0	2	0 X 2	SOTU--549	Bacteria	Firmicutes	Clostridia	Peptostreptococcales-Tissierellales	Anaerovoracaceae	Amnipila	0.00130808	0.00088944	0.999675
0	2	0 X 2	SOTU--645	Bacteria	Firmicutes	Clostridia	Lachnospirales	Lachnospiraceae	Unclassified Lachnospiraceae	0.00161829	0.000611348	0.999688
0	2	0 X 2	SOTU--457	Bacteria	Patescibacteria	Parcubacteria	Candidatus Kaiserbacteria	Unclassified Candidatus Kaiserbacteria	Unclassified Candidatus Kaiserbacteria	0	0.00207292	0.999702
0	2	0 X 2	SOTU--532	Bacteria	Bacteroidota	Bacteroidia	Flavobacteriales	Flavobacteriaceae	Capnocytophaga	0.00032702	0.00177625	0.999716
0	2	0 X 2	SOTU--795	Bacteria	Bacteroidota	Bacteroidia	Flavobacteriales	Flavobacteriaceae	Capnocytophaga	0.000322099	0.00178233	0.999729
0	2	0 X 2	SOTU--621	Bacteria	Firmicutes	Negativicutes	Veillonellales-Selenomonadales	Veillonellaceae	Veillonella	0.000946492	0.00122709	0.999743
0	2	0 X 2	SOTU--429	Bacteria	Bacteroidota	Bacteroidia	Bacteroidales	Prevotellaceae	Prevotella	0	0.00177894	0.999754
0	2	0 X 2	SOTU--619	Bacteria	Actinobacteriota	Actinobacteria	Bifidobacteriales	Bifidobacteriaceae	Unclassified Bifidobacteriaceae	0.00125571	0.000593787	0.999766
0	2	0 X 2	SOTU--687	Bacteria	Firmicutes	Bacilli	Lactobacillales	Streptococcaceae	Streptococcus	0.000957316	0.000912115	0.999778
0	2	0 X 2	SOTU--734	Bacteria	Firmicutes	Negativicutes	Veillonellales-Selenomonadales	Veillonellaceae	Veillonella	0.000314323	0.00150328	0.999789
0	2	0 X 2	SOTU--197	Bacteria	Proteobacteria	Gammaproteobacteria	Enterobacterales	Enterobacteriaceae	Klebsiella	0.00159309	0	0.999799
0	2	0 X 2	SOTU--987	Bacteria	Patescibacteria	Saccharimonadia	Saccharimonadales	Saccharimonadaceae	Unclassified Saccharimonadaceae	0	0.00150194	0.999809
0	2	0 X 2	SOTU--859	Bacteria	Firmicutes	Bacilli	Erysipelotrichales	Erysipelatoclostridiaceae	Eggerthia	0	0.00150022	0.999819
0	2	0 X 2	SOTU--898	Bacteria	Fusobacteriota	Fusobacteriia	Fusobacteriales	Leptotrichiaceae	Leptotrichia	0	0.00148066	0.999829
0	2	0 X 2	SOTU--776	Bacteria	Bacteroidota	Bacteroidia	Bacteroidales	Rikenellaceae	Rikenellaceae RC9 gut group	0	0.00148021	0.999839
0	2	0 X 2	SOTU--759	Bacteria	Bacteroidota	Bacteroidia	Bacteroidales	Prevotellaceae	Alloprevotella	0.000314323	0.00125368	0.999848
0	2	0 X 2	SOTU--381	Bacteria	Firmicutes	Negativicutes	Veillonellales-Selenomonadales	Selenomonadaceae	Selenomonas	0.00128839	0	0.999857
0	2	0 X 2	SOTU--125	Bacteria	Firmicutes	Clostridia	Peptostreptococcales-Tissierellales	Anaerococcus	Unclassified Anaerococcus	0.0012782	0	0.999865
0	2	0 X 2	SOTU--546	Bacteria	Firmicutes	Bacilli	Lactobacillales	Aerococcaceae	Facklamia	0.00125571	0	0.999874
0	2	0 X 2	SOTU--1049	Bacteria	Fusobacteriota	Fusobacteriia	Fusobacteriales	Leptotrichiaceae	Leptotrichia	0	0.00124898	0.999882
0	2	0 X 2	SOTU--1057	Bacteria	Bacteroidota	Bacteroidia	Bacteroidales	Prevotellaceae	Prevotella	0	0.00124465	0.99989
0	2	0 X 2	SOTU--712	Bacteria	Firmicutes	Bacilli	Lactobacillales	Unclassified Lactobacillales	Unclassified Lactobacillales	0.000981059	0.000296894	0.999898
0	2	0 X 2	SOTU--612	Bacteria	Firmicutes	Negativicutes	Veillonellales-Selenomonadales	Selenomonadaceae	Selenomonas	0	0.00122562	0.999906
0	2	0 X 2	SOTU--425	Bacteria	Bacteroidota	Bacteroidia	Bacteroidales	Prevotellaceae	Prevotella	0	0.00118159	0.999914
0	2	0 X 2	SOTU--1023	Bacteria	Firmicutes	Bacilli	Lactobacillales	Streptococcaceae	Streptococcus	0	0.0011797	0.999922
0	2	0 X 2	SOTU--752	Bacteria	Proteobacteria	Gammaproteobacteria	Pseudomonadales	Moraxellaceae	Unclassified Moraxellaceae	0.00031529	0.000883369	0.99993
0	2	0 X 2	SOTU--870	Bacteria	Firmicutes	Negativicutes	Veillonellales-Selenomonadales	Selenomonadaceae	Selenomonas	0	0.000942768	0.999936
0	2	0 X 2	SOTU--430	Bacteria	Firmicutes	Unclassified Firmicutes	Unclassified Firmicutes	Unclassified Firmicutes	Unclassified Firmicutes	0	0.000936084	0.999942
0	2	0 X 2	SOTU--715	Bacteria	Bacteroidota	Bacteroidia	Bacteroidales	Prevotellaceae	Prevotella	0.000322099	0.000612005	0.999948
0	2	0 X 2	SOTU--511	Bacteria	Bacteroidota	Bacteroidia	Flavobacteriales	Flavobacteriaceae	Capnocytophaga	0.000314118	0.000611348	0.999953
0	2	0 X 2	SOTU--303	Bacteria	Proteobacteria	Gammaproteobacteria	Pasteurellales	Pasteurellaceae	Actinobacillus	0.000647014	0	0.999958
0	2	0 X 2	SOTU--732	Bacteria	Firmicutes	Bacilli	Bacillales	Bacillaceae	Unclassified Bacillaceae	0.000627857	0	0.999962
0	2	0 X 2	SOTU--590	Bacteria	Bacteroidota	Bacteroidia	Bacteroidales	Prevotellaceae	Prevotella	0.000322099	0.000305736	0.999966
0	2	0 X 2	SOTU--610	Bacteria	Proteobacteria	Gammaproteobacteria	Pseudomonadales	Moraxellaceae	Acinetobacter	0.000315784	0.000296131	0.999969
0	2	0 X 2	SOTU--1099	Bacteria	Proteobacteria	Gammaproteobacteria	Enterobacterales	Unclassified Enterobacterales	Unclassified Enterobacterales	0.000313802	0.000296894	0.999973
0	2	0 X 2	SOTU--812	Bacteria	Firmicutes	Clostridia	Peptostreptococcales-Tissierellales	Anaerovoracaceae	[Eubacterium] nodatum group	0.000331723	0	0.999975
0	2	0 X 2	SOTU--631	Bacteria	Bacteroidota	Bacteroidia	Flavobacteriales	Weeksellaceae	Bergeyella	0.000318617	0	0.999978
0	2	0 X 2	SOTU--941	Bacteria	Verrucomicrobiota	Verrucomicrobiae	Verrucomicrobiales	Akkermansiaceae	Akkermansia	0.000318617	0	0.99998
0	2	0 X 2	SOTU--976	Bacteria	Proteobacteria	Alphaproteobacteria	Sphingomonadales	Sphingomonadaceae	Unclassified Sphingomonadaceae	0.00031529	0	0.999982
0	2	0 X 2	SOTU--421	Bacteria	Bacteroidota	Bacteroidia	Flavobacteriales	Flavobacteriaceae	Capnocytophaga	0.000314323	0	0.999984
0	2	0 X 2	SOTU--583	Bacteria	Actinobacteriota	Actinobacteria	Corynebacteriales	Corynebacteriaceae	Corynebacterium	0.000313928	0	0.999986
0	2	0 X 2	SOTU--1283	Bacteria	Firmicutes	Clostridia	Peptostreptococcales-Tissierellales	Clostridiales_Incertae Sedis XI	Fenollaria	0.000313928	0	0.999988
0	2	0 X 2	SOTU--1117	Bacteria	Proteobacteria	Gammaproteobacteria	Pseudomonadales	Moraxellaceae	Acinetobacter	0.000313802	0	0.99999
0	2	0 X 2	SOTU--1058	Bacteria	Fusobacteriota	Fusobacteriia	Fusobacteriales	Fusobacteriaceae	Fusobacterium	0	0.000312028	0.999992
0	2	0 X 2	SOTU--957	Bacteria	Firmicutes	Clostridia	Lachnospirales	Lachnospiraceae	Unclassified Lachnospiraceae	0	0.000298733	0.999994
0	2	0 X 2	SOTU--933	Bacteria	Firmicutes	Bacilli	Lactobacillales	Unclassified Lactobacillales	Unclassified Lactobacillales	0	0.000296894	0.999996
0	2	0 X 2	SOTU--372	Bacteria	Firmicutes	Clostridia	Clostridia UCG-014	Unclassified Clostridia UCG-014	Unclassified Clostridia UCG-014	0	0.000296042	0.999998
0	2	0 X 2	SOTU--637	Bacteria	Firmicutes	Clostridia	Lachnospirales	Lachnospiraceae	Unclassified Lachnospiraceae	0	0.000296042	1
0	2	0 X 2	SOTU--837	Bacteria	Actinobacteriota	Actinobacteria	Actinomycetales	Actinomycetaceae	Actinomyces	0	0	1
0	2	0 X 2	SOTU--660	Bacteria	Actinobacteriota	Actinobacteria	Corynebacteriales	Corynebacteriaceae	Corynebacterium	0	0	1
0	2	0 X 2	SOTU--750	Bacteria	Actinobacteriota	Actinobacteria	Corynebacteriales	Corynebacteriaceae	Turicella	0	0	1
0	2	0 X 2	SOTU--1346	Bacteria	Actinobacteriota	Actinobacteria	Micrococcales	Dermabacteraceae	Brachybacterium	0	0	1
0	2	0 X 2	SOTU--1001	Bacteria	Actinobacteriota	Actinobacteria	Micrococcales	Micrococcaceae	Kocuria	0	0	1
0	2	0 X 2	SOTU--582	Bacteria	Bacteroidota	Bacteroidia	Bacteroidales	Bacteroidaceae	Bacteroides	0	0	1
0	2	0 X 2	SOTU--678	Bacteria	Bacteroidota	Bacteroidia	Bacteroidales	Bacteroidaceae	Bacteroides	0	0	1
0	2	0 X 2	SOTU--409	Bacteria	Bacteroidota	Bacteroidia	Bacteroidales	Prevotellaceae	Alloprevotella	0	0	1
0	2	0 X 2	SOTU--530	Bacteria	Bacteroidota	Bacteroidia	Bacteroidales	Rikenellaceae	Alistipes	0	0	1
0	2	0 X 2	SOTU--1194	Bacteria	Bacteroidota	Bacteroidia	Bacteroidales	Tannerellaceae	Parabacteroides	0	0	1
0	2	0 X 2	SOTU--364	Bacteria	Bacteroidota	Bacteroidia	Bacteroidales	Unclassified Bacteroidales	Unclassified Bacteroidales	0	0	1
0	2	0 X 2	SOTU--570	Bacteria	Bacteroidota	Bacteroidia	Bacteroidales	Unclassified Bacteroidales	Unclassified Bacteroidales	0	0	1
0	2	0 X 2	SOTU--1056	Bacteria	Bacteroidota	Bacteroidia	Cytophagales	Spirosomaceae	Pseudarcicella	0	0	1
0	2	0 X 2	SOTU--754	Bacteria	Bacteroidota	Bacteroidia	Flavobacteriales	Flavobacteriaceae	Flavobacterium	0	0	1
0	2	0 X 2	SOTU--642	Bacteria	Bacteroidota	Bacteroidia	Flavobacteriales	Weeksellaceae	Chryseobacterium	0	0	1
0	2	0 X 2	SOTU--1119	Bacteria	Bacteroidota	Bacteroidia	Flavobacteriales	Weeksellaceae	Cloacibacterium	0	0	1
0	2	0 X 2	SOTU--1139	Bacteria	Bacteroidota	Bacteroidia	Sphingobacteriales	Lentimicrobiaceae	Lentimicrobium	0	0	1
0	2	0 X 2	SOTU--1053	Bacteria	Firmicutes	Bacilli	Acholeplasmatales	Acholeplasmataceae	Acholeplasma	0	0	1
0	2	0 X 2	SOTU--762	Bacteria	Firmicutes	Bacilli	Erysipelotrichales	Erysipelatoclostridiaceae	UCG-004	0	0	1
0	2	0 X 2	SOTU--369	Bacteria	Firmicutes	Bacilli	Erysipelotrichales	Erysipelotrichaceae	Unclassified Erysipelotrichaceae	0	0	1
0	2	0 X 2	SOTU--648	Bacteria	Firmicutes	Bacilli	Lactobacillales	Aerococcaceae	Aerococcus	0	0	1
0	2	0 X 2	SOTU--927	Bacteria	Firmicutes	Bacilli	Lactobacillales	Aerococcaceae	Facklamia	0	0	1
0	2	0 X 2	SOTU--480	Bacteria	Firmicutes	Bacilli	Lactobacillales	Leuconostocaceae	Leuconostoc	0	0	1
0	2	0 X 2	SOTU--471	Bacteria	Firmicutes	Bacilli	Lactobacillales	Streptococcaceae	Streptococcus	0	0	1
0	2	0 X 2	SOTU--1274	Bacteria	Firmicutes	Clostridia	Clostridia vadinBB60 group	Unclassified Clostridia vadinBB60 group	Unclassified Clostridia vadinBB60 group	0	0	1
0	2	0 X 2	SOTU--952	Bacteria	Firmicutes	Clostridia	Clostridiales	Clostridiaceae	Clostridium sensu stricto 12	0	0	1
0	2	0 X 2	SOTU--438	Bacteria	Firmicutes	Clostridia	Lachnospirales	Lachnospiraceae	[Eubacterium] hallii group	0	0	1
0	2	0 X 2	SOTU--644	Bacteria	Firmicutes	Clostridia	Lachnospirales	Lachnospiraceae	[Eubacterium] ventriosum group	0	0	1
0	2	0 X 2	SOTU--489	Bacteria	Firmicutes	Clostridia	Lachnospirales	Lachnospiraceae	[Ruminococcus] gnavus group	0	0	1
0	2	0 X 2	SOTU--345	Bacteria	Firmicutes	Clostridia	Lachnospirales	Lachnospiraceae	Anaerostipes	0	0	1
0	2	0 X 2	SOTU--441	Bacteria	Firmicutes	Clostridia	Lachnospirales	Lachnospiraceae	Lachnospiraceae ND3007 group	0	0	1
0	2	0 X 2	SOTU--171	Bacteria	Firmicutes	Clostridia	Lachnospirales	Lachnospiraceae	Unclassified Lachnospiraceae	0	0	1
0	2	0 X 2	SOTU--380	Bacteria	Firmicutes	Clostridia	Lachnospirales	Lachnospiraceae	Unclassified Lachnospiraceae	0	0	1
0	2	0 X 2	SOTU--496	Bacteria	Firmicutes	Clostridia	Lachnospirales	Lachnospiraceae	Unclassified Lachnospiraceae	0	0	1
0	2	0 X 2	SOTU--518	Bacteria	Firmicutes	Clostridia	Lachnospirales	Lachnospiraceae	Unclassified Lachnospiraceae	0	0	1
0	2	0 X 2	SOTU--531	Bacteria	Firmicutes	Clostridia	Lachnospirales	Lachnospiraceae	Unclassified Lachnospiraceae	0	0	1
0	2	0 X 2	SOTU--643	Bacteria	Firmicutes	Clostridia	Lachnospirales	Lachnospiraceae	Unclassified Lachnospiraceae	0	0	1
0	2	0 X 2	SOTU--1153	Bacteria	Firmicutes	Clostridia	Lachnospirales	Lachnospiraceae	Unclassified Lachnospiraceae	0	0	1
0	2	0 X 2	SOTU--366	Bacteria	Firmicutes	Clostridia	Oscillospirales	Oscillospiraceae	UCG-002	0	0	1
0	2	0 X 2	SOTU--423	Bacteria	Firmicutes	Clostridia	Oscillospirales	Oscillospiraceae	UCG-002	0	0	1
0	2	0 X 2	SOTU--450	Bacteria	Firmicutes	Clostridia	Oscillospirales	Oscillospiraceae	UCG-003	0	0	1
0	2	0 X 2	SOTU--528	Bacteria	Firmicutes	Clostridia	Oscillospirales	Ruminococcaceae	[Eubacterium] siraeum group	0	0	1
0	2	0 X 2	SOTU--786	Bacteria	Firmicutes	Clostridia	Oscillospirales	Ruminococcaceae	Faecalibacterium	0	0	1
0	2	0 X 2	SOTU--746	Bacteria	Firmicutes	Clostridia	Oscillospirales	Ruminococcaceae	Ruminococcus	0	0	1
0	2	0 X 2	SOTU--408	Bacteria	Firmicutes	Clostridia	Oscillospirales	Ruminococcaceae	Unclassified Ruminococcaceae	0	0	1
0	2	0 X 2	SOTU--609	Bacteria	Firmicutes	Clostridia	Peptostreptococcales-Tissierellales	Anaerovoracaceae	Family XIII AD3011 group	0	0	1
0	2	0 X 2	SOTU--850	Bacteria	Firmicutes	Clostridia	Peptostreptococcales-Tissierellales	Peptostreptococcaceae	Unclassified Peptostreptococcaceae	0	0	1
0	2	0 X 2	SOTU--399	Bacteria	Firmicutes	Clostridia	Unclassified Clostridia	Unclassified Clostridia	Unclassified Clostridia	0	0	1
0	2	0 X 2	SOTU--446	Bacteria	Firmicutes	Negativicutes	Acidaminococcales	Acidaminococcaceae	Phascolarctobacterium	0	0	1
0	2	0 X 2	SOTU--485	Bacteria	Firmicutes	Negativicutes	Acidaminococcales	Acidaminococcaceae	Phascolarctobacterium	0	0	1
0	2	0 X 2	SOTU--206	Bacteria	Firmicutes	Negativicutes	Veillonellales-Selenomonadales	Veillonellaceae	Negativicoccus	0	0	1
0	2	0 X 2	SOTU--411	Bacteria	Firmicutes	Syntrophomonadia	Syntrophomonadales	Syntrophomonadaceae	Syntrophomonas	0	0	1
0	2	0 X 2	SOTU--342	Bacteria	Firmicutes	Thermoanaerobacteria	Thermoanaerobacterales	Family III	Thermoanaerobacterium	0	0	1
0	2	0 X 2	SOTU--695	Bacteria	Fusobacteriota	Fusobacteriia	Fusobacteriales	Leptotrichiaceae	Sneathia	0	0	1
0	2	0 X 2	SOTU--901	Bacteria	Fusobacteriota	Fusobacteriia	Fusobacteriales	Leptotrichiaceae	Unclassified Leptotrichiaceae	0	0	1
0	2	0 X 2	SOTU--1315	Bacteria	Patescibacteria	ABY1	Candidatus Magasanikbacteria	Unclassified Candidatus Magasanikbacteria	Unclassified Candidatus Magasanikbacteria	0	0	1
0	2	0 X 2	SOTU--442	Bacteria	Patescibacteria	Parcubacteria	Candidatus Nomurabacteria	Unclassified Candidatus Nomurabacteria	Unclassified Candidatus Nomurabacteria	0	0	1
0	2	0 X 2	SOTU--573	Bacteria	Patescibacteria	Parcubacteria	Candidatus Nomurabacteria	Unclassified Candidatus Nomurabacteria	Unclassified Candidatus Nomurabacteria	0	0	1
0	2	0 X 2	SOTU--1026	Bacteria	Patescibacteria	Parcubacteria	Candidatus Nomurabacteria	Unclassified Candidatus Nomurabacteria	Unclassified Candidatus Nomurabacteria	0	0	1
0	2	0 X 2	SOTU--1136	Bacteria	Patescibacteria	Parcubacteria	Candidatus Nomurabacteria	Unclassified Candidatus Nomurabacteria	Unclassified Candidatus Nomurabacteria	0	0	1
0	2	0 X 2	SOTU--1259	Bacteria	Patescibacteria	Parcubacteria	Candidatus Nomurabacteria	Unclassified Candidatus Nomurabacteria	Unclassified Candidatus Nomurabacteria	0	0	1
0	2	0 X 2	SOTU--1310	Bacteria	Patescibacteria	Parcubacteria	Candidatus Nomurabacteria	Unclassified Candidatus Nomurabacteria	Unclassified Candidatus Nomurabacteria	0	0	1
0	2	0 X 2	SOTU--595	Bacteria	Patescibacteria	Parcubacteria	Unclassified Parcubacteria	Unclassified Parcubacteria	Unclassified Parcubacteria	0	0	1
0	2	0 X 2	SOTU--714	Bacteria	Patescibacteria	Parcubacteria	Unclassified Parcubacteria	Unclassified Parcubacteria	Unclassified Parcubacteria	0	0	1
0	2	0 X 2	SOTU--745	Bacteria	Patescibacteria	Parcubacteria	Unclassified Parcubacteria	Unclassified Parcubacteria	Unclassified Parcubacteria	0	0	1
0	2	0 X 2	SOTU--1182	Bacteria	Patescibacteria	Parcubacteria	Unclassified Parcubacteria	Unclassified Parcubacteria	Unclassified Parcubacteria	0	0	1
0	2	0 X 2	SOTU--1189	Bacteria	Patescibacteria	Parcubacteria	Unclassified Parcubacteria	Unclassified Parcubacteria	Unclassified Parcubacteria	0	0	1
0	2	0 X 2	SOTU--767	Bacteria	Patescibacteria	Saccharimonadia	Saccharimonadales	Unclassified Saccharimonadales	Unclassified Saccharimonadales	0	0	1
0	2	0 X 2	SOTU--1090	Bacteria	Patescibacteria	Saccharimonadia	Saccharimonadales	Unclassified Saccharimonadales	Unclassified Saccharimonadales	0	0	1
0	2	0 X 2	SOTU--1179	Bacteria	Patescibacteria	Saccharimonadia	Saccharimonadales	Unclassified Saccharimonadales	Unclassified Saccharimonadales	0	0	1
0	2	0 X 2	SOTU--1125	Bacteria	Proteobacteria	Alphaproteobacteria	Dongiales	Dongiaceae	Dongia	0	0	1
0	2	0 X 2	SOTU--804	Bacteria	Proteobacteria	Alphaproteobacteria	Rhizobiales	A0839	Unclassified A0839	0	0	1
0	2	0 X 2	SOTU--899	Bacteria	Proteobacteria	Alphaproteobacteria	Sphingomonadales	Sphingomonadaceae	Novosphingobium	0	0	1
0	2	0 X 2	SOTU--1007	Bacteria	Proteobacteria	Gammaproteobacteria	Burkholderiales	Burkholderiaceae	Lautropia	0	0	1
0	2	0 X 2	SOTU--1251	Bacteria	Proteobacteria	Gammaproteobacteria	Burkholderiales	Nitrosomonadaceae	Ellin6067	0	0	1
0	2	0 X 2	SOTU--1129	Bacteria	Proteobacteria	Gammaproteobacteria	Burkholderiales	Unclassified Burkholderiales	Unclassified Burkholderiales	0	0	1
0	2	0 X 2	SOTU--387	Bacteria	Proteobacteria	Gammaproteobacteria	Enterobacterales	Enterobacteriaceae	Citrobacter	0	0	1
0	2	0 X 2	SOTU--240	Bacteria	Proteobacteria	Gammaproteobacteria	Enterobacterales	Enterobacteriaceae	Raoultella	0	0	1
0	2	0 X 2	SOTU--653	Bacteria	Proteobacteria	Gammaproteobacteria	Enterobacterales	Erwiniaceae	Pantoea	0	0	1
0	2	0 X 2	SOTU--956	Bacteria	Proteobacteria	Gammaproteobacteria	Enterobacterales	Hafniaceae	Hafnia-Obesumbacterium	0	0	1
0	2	0 X 2	SOTU--386	Bacteria	Proteobacteria	Gammaproteobacteria	Enterobacterales	Yersiniaceae	Serratia	0	0	1
0	2	0 X 2	SOTU--540	Bacteria	Proteobacteria	Gammaproteobacteria	Pasteurellales	Pasteurellaceae	Unclassified Pasteurellaceae	0	0	1
0	2	0 X 2	SOTU--362	Bacteria	Proteobacteria	Gammaproteobacteria	Pseudomonadales	Moraxellaceae	Acinetobacter	0	0	1
0	2	0 X 2	SOTU--460	Bacteria	Proteobacteria	Gammaproteobacteria	Pseudomonadales	Moraxellaceae	Acinetobacter	0	0	1
0	2	0 X 2	SOTU--395	Bacteria	Proteobacteria	Gammaproteobacteria	Pseudomonadales	Pseudomonadaceae	Pseudomonas	0	0	1
0	2	0 X 2	SOTU--1379	Bacteria	Proteobacteria	Gammaproteobacteria	Unclassified Gammaproteobacteria	Unclassified Gammaproteobacteria	Unclassified Gammaproteobacteria	0	0	1
0	2	0 X 2	SOTU--325	Bacteria	Spirochaetota	Spirochaetia	Spirochaetales	Spirochaetaceae	Treponema	0	0	1
0	2	0 X 2	SOTU--1029	Bacteria	Spirochaetota	Spirochaetia	Spirochaetales	Spirochaetaceae	Treponema	0	0	1
0	2	0 X 2	SOTU--707	Bacteria	Verrucomicrobiota	Chlamydiae	Chlamydiales	cvE6	Unclassified cvE6	0	0	1
0	2	0 X 2	SOTU--625	Bacteria	Verrucomicrobiota	Verrucomicrobiae	Verrucomicrobiales	Verrucomicrobiaceae	Prosthecobacter	0	0	1
0	2	0 X 2	SOTU--466	Bacteria	Verrucomicrobiota	Verrucomicrobiae	Verrucomicrobiales	Verrucomicrobiaceae	Unclassified Verrucomicrobiaceae	0	0	1
1	0	1 X 0	SOTU--3	Bacteria	Proteobacteria	Gammaproteobacteria	Pseudomonadales	Moraxellaceae	Moraxella	8.4051	3.73045	0.0694214
1	0	1 X 0	SOTU--2	Bacteria	Firmicutes	Bacilli	Lactobacillales	Streptococcaceae	Streptococcus	9.24544	3.54793	0.135207
1	0	1 X 0	SOTU--0	Bacteria	Firmicutes	Bacilli	Lactobacillales	Streptococcaceae	Streptococcus	11.4578	6.05197	0.197464
1	0	1 X 0	SOTU--1	Bacteria	Firmicutes	Bacilli	Lactobacillales	Streptococcaceae	Streptococcus	5.95461	8.15094	0.257892
1	0	1 X 0	SOTU--10	Bacteria	Proteobacteria	Gammaproteobacteria	Pasteurellales	Pasteurellaceae	Haemophilus	0.427651	8.02823	0.30992
1	0	1 X 0	SOTU--6	Bacteria	Firmicutes	Negativicutes	Veillonellales-Selenomonadales	Veillonellaceae	Veillonella	6.44523	2.7376	0.353594
1	0	1 X 0	SOTU--5	Bacteria	Firmicutes	Negativicutes	Veillonellales-Selenomonadales	Veillonellaceae	Veillonella	5.7839	4.77636	0.395311
1	0	1 X 0	SOTU--4	Bacteria	Bacteroidota	Bacteroidia	Bacteroidales	Prevotellaceae	Prevotella	5.97152	2.17255	0.430837
1	0	1 X 0	SOTU--11	Bacteria	Proteobacteria	Gammaproteobacteria	Burkholderiales	Neisseriaceae	Neisseria	2.69438	3.13137	0.459923
1	0	1 X 0	SOTU--22	Bacteria	Firmicutes	Bacilli	Lactobacillales	Streptococcaceae	Streptococcus	0.0298023	4.2631	0.486951
1	0	1 X 0	SOTU--26	Bacteria	Proteobacteria	Gammaproteobacteria	Pasteurellales	Pasteurellaceae	Haemophilus	0.156565	3.49201	0.509685
1	0	1 X 0	SOTU--9	Bacteria	Firmicutes	Negativicutes	Veillonellales-Selenomonadales	Veillonellaceae	Veillonella	2.83938	2.28698	0.532035
1	0	1 X 0	SOTU--12	Bacteria	Actinobacteriota	Actinobacteria	Micrococcales	Micrococcaceae	Rothia	2.31113	2.62775	0.554349
1	0	1 X 0	SOTU--18	Bacteria	Proteobacteria	Gammaproteobacteria	Pasteurellales	Pasteurellaceae	Haemophilus	2.22583	1.62835	0.570557
1	0	1 X 0	SOTU--17	Bacteria	Fusobacteriota	Fusobacteriia	Fusobacteriales	Fusobacteriaceae	Fusobacterium	1.52956	1.35197	0.584788
1	0	1 X 0	SOTU--7	Bacteria	Bacteroidota	Bacteroidia	Bacteroidales	Prevotellaceae	Prevotella	1.32928	1.82335	0.598939
1	0	1 X 0	SOTU--8	Bacteria	Firmicutes	Bacilli	Staphylococcales	Staphylococcaceae	Staphylococcus	1.74555	0.622425	0.612069
1	0	1 X 0	SOTU--19	Bacteria	Firmicutes	Bacilli	Staphylococcales	Gemellaceae	Gemella	1.52987	1.18288	0.623976
1	0	1 X 0	SOTU--21	Bacteria	Bacteroidota	Bacteroidia	Bacteroidales	Porphyromonadaceae	Porphyromonas	1.5165	0.842613	0.635445
1	0	1 X 0	SOTU--15	Bacteria	Firmicutes	Negativicutes	Veillonellales-Selenomonadales	Veillonellaceae	Unclassified Veillonellaceae	0.580463	1.49379	0.646165
1	0	1 X 0	SOTU--27	Bacteria	Firmicutes	Negativicutes	Veillonellales-Selenomonadales	Veillonellaceae	Veillonella	0.318604	1.63351	0.656698
1	0	1 X 0	SOTU--39	Bacteria	Proteobacteria	Gammaproteobacteria	Pasteurellales	Pasteurellaceae	Haemophilus	0.0823707	1.60015	0.667176
1	0	1 X 0	SOTU--14	Bacteria	Bacteroidota	Bacteroidia	Bacteroidales	Prevotellaceae	Prevotella	1.05404	0.926589	0.676169
1	0	1 X 0	SOTU--38	Bacteria	Firmicutes	Negativicutes	Veillonellales-Selenomonadales	Veillonellaceae	Veillonella	0.107259	1.36047	0.684839
1	0	1 X 0	SOTU--41	Bacteria	Actinobacteriota	Actinobacteria	Corynebacteriales	Corynebacteriaceae	Corynebacterium	0.999388	0.405768	0.692828
1	0	1 X 0	SOTU--24	Bacteria	Bacteroidota	Bacteroidia	Bacteroidales	Prevotellaceae	Prevotella	0.175501	1.18289	0.700815
1	0	1 X 0	SOTU--13	Bacteria	Firmicutes	Bacilli	Lactobacillales	Carnobacteriaceae	Granulicatella	0.905192	1.35744	0.708453
1	0	1 X 0	SOTU--50	Bacteria	Proteobacteria	Gammaproteobacteria	Pasteurellales	Pasteurellaceae	Actinobacillus	0.0401727	1.10097	0.715597
1	0	1 X 0	SOTU--53	Bacteria	Firmicutes	Bacilli	Lactobacillales	Lactobacillaceae	Lactobacillus	0.669502	0.542311	0.722705
1	0	1 X 0	SOTU--52	Bacteria	Bacteroidota	Bacteroidia	Bacteroidales	Bacteroidaceae	Bacteroides	0.159617	0.965543	0.729645
1	0	1 X 0	SOTU--63	Bacteria	Firmicutes	Clostridia	Peptostreptococcales-Tissierellales	Clostridiales_Incertae Sedis XI	Peptoniphilus	1.08988	0.00823655	0.736556
1	0	1 X 0	SOTU--64	Bacteria	Firmicutes	Clostridia	Peptostreptococcales-Tissierellales	Clostridiales_Incertae Sedis XI	Finegoldia	1.07697	0.0111266	0.743393
1	0	1 X 0	SOTU--16	Bacteria	Bacteroidota	Bacteroidia	Bacteroidales	Prevotellaceae	Prevotella	0.343104	0.99901	0.749862
1	0	1 X 0	SOTU--45	Bacteria	Firmicutes	Negativicutes	Veillonellales-Selenomonadales	Veillonellaceae	Veillonella	0.928088	0.129724	0.755992
1	0	1 X 0	SOTU--37	Bacteria	Fusobacteriota	Fusobacteriia	Fusobacteriales	Leptotrichiaceae	Leptotrichia	0.460743	0.493447	0.760993
1	0	1 X 0	SOTU--80	Bacteria	Firmicutes	Clostridia	Peptostreptococcales-Tissierellales	Anaerococcus	Unclassified Anaerococcus	0.752999	0.00817697	0.765773
1	0	1 X 0	SOTU--51	Bacteria	Bacteroidota	Bacteroidia	Bacteroidales	Prevotellaceae	Alloprevotella	0.400611	0.414473	0.770413
1	0	1 X 0	SOTU--31	Bacteria	Fusobacteriota	Fusobacteriia	Fusobacteriales	Fusobacteriaceae	Fusobacterium	0.304358	0.706524	0.775044
1	0	1 X 0	SOTU--74	Bacteria	Firmicutes	Negativicutes	Veillonellales-Selenomonadales	Selenomonadaceae	Selenomonas	0.0300822	0.702523	0.779573
1	0	1 X 0	SOTU--34	Bacteria	Bacteroidota	Bacteroidia	Bacteroidales	Prevotellaceae	Alloprevotella	0.246247	0.521683	0.783974
1	0	1 X 0	SOTU--29	Bacteria	Actinobacteriota	Coriobacteriia	Coriobacteriales	Atopobiaceae	Atopobium	0.372779	0.48547	0.788143
1	0	1 X 0	SOTU--23	Bacteria	Fusobacteriota	Fusobacteriia	Fusobacteriales	Leptotrichiaceae	Leptotrichia	0.464162	0.380115	0.792309
1	0	1 X 0	SOTU--89	Bacteria	Proteobacteria	Gammaproteobacteria	Pseudomonadales	Moraxellaceae	Moraxella	0.640285	0.020431	0.796458
1	0	1 X 0	SOTU--90	Bacteria	Proteobacteria	Gammaproteobacteria	Burkholderiales	Neisseriaceae	Unclassified Neisseriaceae	0.628055	0.0125974	0.800479
1	0	1 X 0	SOTU--30	Bacteria	Bacteroidota	Bacteroidia	Bacteroidales	Prevotellaceae	Alloprevotella	0.272875	0.455797	0.804467
1	0	1 X 0	SOTU--46	Bacteria	Actinobacteriota	Actinobacteria	Actinomycetales	Actinomycetaceae	Actinomyces	0.0994569	0.5903	0.808423
1	0	1 X 0	SOTU--77	Bacteria	Firmicutes	Clostridia	Oscillospirales	Ruminococcaceae	Faecalibacterium	0.0171068	0.552731	0.811984
1	0	1 X 0	SOTU--25	Bacteria	Patescibacteria	Saccharimonadia	Saccharimonadales	Saccharimonadaceae	TM7x	0.279132	0.386884	0.815456
1	0	1 X 0	SOTU--28	Bacteria	Campilobacterota	Campylobacteria	Campylobacterales	Campylobacteraceae	Campylobacter	0.283717	0.436309	0.818754
1	0	1 X 0	SOTU--93	Bacteria	Firmicutes	Bacilli	Lactobacillales	Lactobacillaceae	Lactobacillus	0.508661	0.0054165	0.821992
1	0	1 X 0	SOTU--44	Bacteria	Firmicutes	Clostridia	Lachnospirales	Lachnospiraceae	Unclassified Lachnospiraceae	0.0258598	0.488173	0.82513
1	0	1 X 0	SOTU--73	Bacteria	Bacteroidota	Bacteroidia	Bacteroidales	Prevotellaceae	Prevotella	0.0845692	0.45308	0.828248
1	0	1 X 0	SOTU--42	Bacteria	Firmicutes	Clostridia	Lachnospirales	Lachnospiraceae	Oribacterium	0.363276	0.329996	0.831199
1	0	1 X 0	SOTU--61	Bacteria	Proteobacteria	Gammaproteobacteria	Burkholderiales	Neisseriaceae	Neisseria	0.337833	0.219296	0.834148
1	0	1 X 0	SOTU--65	Bacteria	Proteobacteria	Gammaproteobacteria	Pseudomonadales	Pseudomonadaceae	Pseudomonas	0.305386	0.303493	0.837016
1	0	1 X 0	SOTU--101	Bacteria	Firmicutes	Negativicutes	Veillonellales-Selenomonadales	Veillonellaceae	Veillonella	0	0.443391	0.839813
1	0	1 X 0	SOTU--48	Bacteria	Actinobacteriota	Actinobacteria	Actinomycetales	Actinomycetaceae	Actinomyces	0.0964338	0.382799	0.842576
1	0	1 X 0	SOTU--35	Bacteria	Bacteroidota	Bacteroidia	Bacteroidales	Prevotellaceae	Prevotella	0.105443	0.381792	0.845318
1	0	1 X 0	SOTU--105	Bacteria	Actinobacteriota	Actinobacteria	Propionibacteriales	Propionibacteriaceae	Cutibacterium	0.366512	0.076271	0.847979
1	0	1 X 0	SOTU--76	Bacteria	Bacteroidota	Bacteroidia	Bacteroidales	Prevotellaceae	Alloprevotella	0.203916	0.289179	0.850616
1	0	1 X 0	SOTU--47	Bacteria	Bacteroidota	Bacteroidia	Bacteroidales	Prevotellaceae	Alloprevotella	0.232005	0.293523	0.853178
1	0	1 X 0	SOTU--110	Bacteria	Cyanobacteria	Cyanobacteriia	Chloroplast	Unclassified Chloroplast	Unclassified Chloroplast	0.351482	0.0496042	0.855649
1	0	1 X 0	SOTU--54	Bacteria	Actinobacteriota	Actinobacteria	Actinomycetales	Actinomycetaceae	Actinomyces	0.142789	0.325202	0.858077
1	0	1 X 0	SOTU--81	Bacteria	Bacteroidota	Bacteroidia	Bacteroidales	Bacteroidaceae	Bacteroides	0.253982	0.142456	0.86044
1	0	1 X 0	SOTU--55	Bacteria	Firmicutes	Clostridia	Peptostreptococcales-Tissierellales	Clostridiales_Incertae Sedis XI	Parvimonas	0.286185	0.214006	0.862796
1	0	1 X 0	SOTU--59	Bacteria	Firmicutes	Clostridia	Peptostreptococcales-Tissierellales	Peptostreptococcaceae	Peptostreptococcus	0.255946	0.194526	0.865126
1	0	1 X 0	SOTU--109	Bacteria	Bacteroidota	Bacteroidia	Bacteroidales	Prevotellaceae	Prevotella	0.0651924	0.312208	0.867453
1	0	1 X 0	SOTU--33	Bacteria	Firmicutes	Clostridia	Lachnospirales	Lachnospiraceae	Lachnoanaerobaculum	0.281596	0.235585	0.869744
1	0	1 X 0	SOTU--88	Bacteria	Fusobacteriota	Fusobacteriia	Fusobacteriales	Leptotrichiaceae	Leptotrichia	0.0738795	0.313529	0.872025
1	0	1 X 0	SOTU--32	Bacteria	Actinobacteriota	Actinobacteria	Micrococcales	Micrococcaceae	Rothia	0.105474	0.280641	0.874141
1	0	1 X 0	SOTU--67	Bacteria	Firmicutes	Clostridia	Lachnospirales	Lachnospiraceae	Stomatobaculum	0.323853	0.0413979	0.876184
1	0	1 X 0	SOTU--125	Bacteria	Firmicutes	Clostridia	Peptostreptococcales-Tissierellales	Anaerococcus	Unclassified Anaerococcus	0.309783	0.0012782	0.878142
1	0	1 X 0	SOTU--98	Bacteria	Campilobacterota	Campylobacteria	Campylobacterales	Campylobacteraceae	Campylobacter	0.0168122	0.293289	0.880016
1	0	1 X 0	SOTU--122	Bacteria	Firmicutes	Bacilli	Lactobacillales	Enterococcaceae	Enterococcus	0	0.293719	0.881869
1	0	1 X 0	SOTU--43	Bacteria	Bacteroidota	Bacteroidia	Bacteroidales	Prevotellaceae	Prevotella	0.248149	0.119782	0.883685
1	0	1 X 0	SOTU--40	Bacteria	Firmicutes	Clostridia	Lachnospirales	Lachnospiraceae	Oribacterium	0.205085	0.172844	0.885471
1	0	1 X 0	SOTU--102	Bacteria	Firmicutes	Bacilli	Lactobacillales	Unclassified Lactobacillales	Unclassified Lactobacillales	0.228473	0.0895982	0.887257
1	0	1 X 0	SOTU--82	Bacteria	Firmicutes	Bacilli	Lactobacillales	Lactobacillaceae	Lactobacillus	0.144265	0.155171	0.88901
1	0	1 X 0	SOTU--49	Bacteria	Bacteroidota	Bacteroidia	Flavobacteriales	Flavobacteriaceae	Capnocytophaga	0.0898231	0.214528	0.890681
1	0	1 X 0	SOTU--66	Bacteria	Firmicutes	Bacilli	Lactobacillales	Streptococcaceae	Streptococcus	0.167437	0.153965	0.892301
1	0	1 X 0	SOTU--132	Bacteria	Actinobacteriota	Actinobacteria	Bifidobacteriales	Bifidobacteriaceae	Alloscardovia	0.244506	0.00442528	0.893863
1	0	1 X 0	SOTU--75	Bacteria	Bacteroidota	Bacteroidia	Flavobacteriales	Flavobacteriaceae	Capnocytophaga	0.0949261	0.198763	0.89542
1	0	1 X 0	SOTU--78	Bacteria	Actinobacteriota	Actinobacteria	Corynebacteriales	Corynebacteriaceae	Corynebacterium	0.244593	0.00849082	0.896972
1	0	1 X 0	SOTU--136	Bacteria	Bacteroidota	Bacteroidia	Bacteroidales	Prevotellaceae	Prevotella	0.241791	0.00219564	0.898509
1	0	1 X 0	SOTU--108	Bacteria	Bacteroidota	Bacteroidia	Flavobacteriales	Flavobacteriaceae	Capnocytophaga	0.0838694	0.16512	0.899941
1	0	1 X 0	SOTU--129	Bacteria	Firmicutes	Bacilli	Lactobacillales	Lactobacillaceae	Lactobacillus	0.216595	0.0107044	0.901355
1	0	1 X 0	SOTU--133	Bacteria	Bacteroidota	Bacteroidia	Bacteroidales	Prevotellaceae	Prevotella	0.00107531	0.218755	0.902741
1	0	1 X 0	SOTU--120	Bacteria	Bacteroidota	Bacteroidia	Bacteroidales	Prevotellaceae	Prevotella	0.172835	0.0680823	0.9041
1	0	1 X 0	SOTU--94	Bacteria	Bacteroidota	Bacteroidia	Bacteroidales	Prevotellaceae	Prevotella	0.102072	0.151133	0.905436
1	0	1 X 0	SOTU--79	Bacteria	Bacteroidota	Bacteroidia	Bacteroidales	Prevotellaceae	Prevotella	0.169447	0.141048	0.906734
1	0	1 X 0	SOTU--87	Bacteria	Bacteroidota	Bacteroidia	Bacteroidales	Porphyromonadaceae	Porphyromonas	0.131289	0.122184	0.907979
1	0	1 X 0	SOTU--134	Bacteria	Bacteroidota	Bacteroidia	Flavobacteriales	Flavobacteriaceae	Capnocytophaga	0.0281809	0.171985	0.909217
1	0	1 X 0	SOTU--60	Bacteria	Bacteroidota	Bacteroidia	Bacteroidales	Prevotellaceae	Prevotella	0.062863	0.178595	0.910419
1	0	1 X 0	SOTU--92	Bacteria	Bacteroidota	Bacteroidia	Bacteroidales	Prevotellaceae	Prevotella	0.0965053	0.142215	0.911605
1	0	1 X 0	SOTU--113	Bacteria	Firmicutes	Negativicutes	Veillonellales-Selenomonadales	Veillonellaceae	Veillonella	0.0473966	0.170277	0.91279
1	0	1 X 0	SOTU--69	Bacteria	Firmicutes	Bacilli	Lactobacillales	Streptococcaceae	Streptococcus	0.132445	0.0941862	0.913969
1	0	1 X 0	SOTU--56	Bacteria	Firmicutes	Bacilli	Lactobacillales	Streptococcaceae	Streptococcus	0.120063	0.104365	0.91511
1	0	1 X 0	SOTU--112	Bacteria	Firmicutes	Negativicutes	Veillonellales-Selenomonadales	Veillonellaceae	Veillonella	0.0917427	0.109419	0.916249
1	0	1 X 0	SOTU--58	Bacteria	Firmicutes	Bacilli	Erysipelotrichales	Erysipelotrichaceae	Unclassified Erysipelotrichaceae	0.107511	0.144471	0.917386
1	0	1 X 0	SOTU--70	Bacteria	Fusobacteriota	Fusobacteriia	Fusobacteriales	Leptotrichiaceae	Leptotrichia	0.10545	0.105028	0.918497
1	0	1 X 0	SOTU--123	Bacteria	Bacteroidota	Bacteroidia	Bacteroidales	Bacteroidaceae	Bacteroides	0	0.174002	0.919594
1	0	1 X 0	SOTU--86	Bacteria	Firmicutes	Clostridia	Clostridia UCG-014	Unclassified Clostridia UCG-014	Unclassified Clostridia UCG-014	0.142232	0.0684584	0.920684
1	0	1 X 0	SOTU--96	Bacteria	Firmicutes	Bacilli	Lactobacillales	Carnobacteriaceae	Dolosigranulum	0.149841	0.0425667	0.921756
1	0	1 X 0	SOTU--148	Bacteria	Bacteroidota	Bacteroidia	Flavobacteriales	Flavobacteriaceae	Capnocytophaga	0.00358259	0.166821	0.922817
1	0	1 X 0	SOTU--152	Bacteria	Bacteroidota	Bacteroidia	Flavobacteriales	Flavobacteriaceae	Capnocytophaga	0.000357644	0.163888	0.923853
1	0	1 X 0	SOTU--130	Bacteria	Actinobacteriota	Actinobacteria	Micrococcales	Micrococcaceae	Rothia	0.133186	0.0339201	0.924842
1	0	1 X 0	SOTU--116	Bacteria	Campilobacterota	Campylobacteria	Campylobacterales	Campylobacteraceae	Campylobacter	0.0853782	0.104032	0.925812
1	0	1 X 0	SOTU--85	Bacteria	Patescibacteria	Saccharimonadia	Saccharimonadales	Unclassified Saccharimonadales	Unclassified Saccharimonadales	0.130294	0.0361935	0.926777
1	0	1 X 0	SOTU--159	Bacteria	Firmicutes	Clostridia	Oscillospirales	Ruminococcaceae	Subdoligranulum	0.108742	0.0506985	0.927735
1	0	1 X 0	SOTU--157	Bacteria	Bacteroidota	Bacteroidia	Flavobacteriales	Flavobacteriaceae	Capnocytophaga	0	0.147862	0.928668
1	0	1 X 0	SOTU--144	Bacteria	Bacteroidota	Bacteroidia	Bacteroidales	Tannerellaceae	Parabacteroides	0.0851417	0.0729182	0.929598
1	0	1 X 0	SOTU--171	Bacteria	Firmicutes	Clostridia	Lachnospirales	Lachnospiraceae	Unclassified Lachnospiraceae	0.145233	0	0.930514
1	0	1 X 0	SOTU--121	Bacteria	Bacteroidota	Bacteroidia	Bacteroidales	Prevotellaceae	Prevotella	0.122961	0.0487951	0.931389
1	0	1 X 0	SOTU--137	Bacteria	Bacteroidota	Bacteroidia	Bacteroidales	Prevotellaceae	Prevotella	0.0393824	0.109566	0.932237
1	0	1 X 0	SOTU--163	Bacteria	Firmicutes	Clostridia	Peptostreptococcales-Tissierellales	Anaerococcus	Unclassified Anaerococcus	0.0841054	0.0618624	0.933083
1	0	1 X 0	SOTU--117	Bacteria	Patescibacteria	Gracilibacteria	Absconditabacteriales (SR1)	Unclassified Absconditabacteriales (SR1)	Unclassified Absconditabacteriales (SR1)	0.0590052	0.0854838	0.933911
1	0	1 X 0	SOTU--156	Bacteria	Firmicutes	Clostridia	Lachnospirales	Lachnospiraceae	Unclassified Lachnospiraceae	0.00611843	0.125182	0.934734
1	0	1 X 0	SOTU--181	Bacteria	Firmicutes	Bacilli	Lactobacillales	Lactobacillaceae	Lactobacillus	0.115632	0.0125521	0.93553
1	0	1 X 0	SOTU--104	Bacteria	Bacteroidota	Bacteroidia	Bacteroidales	Tannerellaceae	Tannerella	0.0685123	0.0852898	0.936303
1	0	1 X 0	SOTU--172	Bacteria	Firmicutes	Clostridia	Lachnospirales	Lachnospiraceae	Roseburia	0.00327157	0.118922	0.937072
1	0	1 X 0	SOTU--153	Bacteria	Firmicutes	Clostridia	Lachnospirales	Lachnospiraceae	[Eubacterium] ruminantium group	0.00036015	0.117671	0.937816
1	0	1 X 0	SOTU--135	Bacteria	Firmicutes	Clostridia	Clostridia UCG-014	Unclassified Clostridia UCG-014	Unclassified Clostridia UCG-014	0.0968564	0.0311867	0.938544
1	0	1 X 0	SOTU--83	Bacteria	Patescibacteria	Saccharimonadia	Saccharimonadales	Saccharimonadaceae	Candidatus Saccharimonas	0.105588	0.0386804	0.939258
1	0	1 X 0	SOTU--175	Bacteria	Bacteroidota	Bacteroidia	Bacteroidales	Bacteroidaceae	Bacteroides	0.01035	0.102023	0.939958
1	0	1 X 0	SOTU--131	Bacteria	Firmicutes	Bacilli	Lactobacillales	Lactobacillaceae	Lactobacillus	0.0808822	0.043181	0.940646
1	0	1 X 0	SOTU--186	Bacteria	Bacteroidota	Bacteroidia	Bacteroidales	Dysgonomonadaceae	Dysgonomonas	0	0.106091	0.941315
1	0	1 X 0	SOTU--149	Bacteria	Firmicutes	Clostridia	Peptostreptococcales-Tissierellales	Peptostreptococcaceae	Filifactor	0.0114655	0.0998035	0.941976
1	0	1 X 0	SOTU--95	Bacteria	Firmicutes	Clostridia	Lachnospirales	Lachnospiraceae	Catonella	0.0955813	0.0514738	0.942624
1	0	1 X 0	SOTU--62	Bacteria	Firmicutes	Bacilli	Lactobacillales	Streptococcaceae	Streptococcus	0.101088	0.0415812	0.943265
1	0	1 X 0	SOTU--128	Bacteria	Bacteroidota	Bacteroidia	Bacteroidales	Porphyromonadaceae	Porphyromonas	0.0752864	0.0414059	0.943891
1	0	1 X 0	SOTU--206	Bacteria	Firmicutes	Negativicutes	Veillonellales-Selenomonadales	Veillonellaceae	Negativicoccus	0.0965734	0	0.9445
1	0	1 X 0	SOTU--194	Bacteria	Bacteroidota	Bacteroidia	Bacteroidales	Prevotellaceae	Prevotella	0.0668023	0.0373064	0.9451
1	0	1 X 0	SOTU--115	Bacteria	Firmicutes	Clostridia	Peptostreptococcales-Tissierellales	Anaerovoracaceae	[Eubacterium] nodatum group	0.0560557	0.0610178	0.9457
1	0	1 X 0	SOTU--174	Bacteria	Proteobacteria	Gammaproteobacteria	Burkholderiales	Burkholderiaceae	Burkholderia-Caballeronia-Paraburkholderia	0.00789369	0.0898021	0.946298
1	0	1 X 0	SOTU--184	Bacteria	Proteobacteria	Gammaproteobacteria	Pasteurellales	Pasteurellaceae	Haemophilus	0.0907283	0.00558439	0.946893
1	0	1 X 0	SOTU--177	Bacteria	Proteobacteria	Gammaproteobacteria	Burkholderiales	Neisseriaceae	Neisseria	0.0244134	0.0726104	0.947483
1	0	1 X 0	SOTU--126	Bacteria	Firmicutes	Bacilli	Lactobacillales	Streptococcaceae	Streptococcus	0.00359365	0.0883482	0.948052
1	0	1 X 0	SOTU--106	Bacteria	Bacteroidota	Bacteroidia	Bacteroidales	Prevotellaceae	Prevotella	0.0336755	0.0681656	0.948603
1	0	1 X 0	SOTU--182	Bacteria	Actinobacteriota	Actinobacteria	Bifidobacteriales	Bifidobacteriaceae	Unclassified Bifidobacteriaceae	0.0205154	0.0720487	0.94915
1	0	1 X 0	SOTU--216	Bacteria	Actinobacteriota	Actinobacteria	Corynebacteriales	Corynebacteriaceae	Lawsonella	0.07968	0.00977775	0.94969
1	0	1 X 0	SOTU--97	Bacteria	Bacteroidota	Bacteroidia	Bacteroidales	Prevotellaceae	Prevotella	0.080172	0.0114501	0.950223
1	0	1 X 0	SOTU--207	Bacteria	Firmicutes	Clostridia	Oscillospirales	Oscillospiraceae	Unclassified Oscillospiraceae	0	0.0841846	0.950754
1	0	1 X 0	SOTU--71	Bacteria	Bacteroidota	Bacteroidia	Bacteroidales	Porphyromonadaceae	Porphyromonas	0.0490194	0.0453689	0.951275
1	0	1 X 0	SOTU--185	Bacteria	Bacteroidota	Bacteroidia	Bacteroidales	Prevotellaceae	Prevotella	0.00469458	0.079435	0.951786
1	0	1 X 0	SOTU--169	Bacteria	Firmicutes	Bacilli	Lactobacillales	Aerococcaceae	Abiotrophia	0.0245921	0.067747	0.952294
1	0	1 X 0	SOTU--147	Bacteria	Firmicutes	Bacilli	Lactobacillales	Streptococcaceae	Streptococcus	0.0219743	0.06335	0.952789
1	0	1 X 0	SOTU--111	Bacteria	Fusobacteriota	Fusobacteriia	Fusobacteriales	Leptotrichiaceae	Leptotrichia	0.0553007	0.0267279	0.95327
1	0	1 X 0	SOTU--124	Bacteria	Firmicutes	Bacilli	Lactobacillales	Streptococcaceae	Streptococcus	0.0538873	0.0425264	0.953748
1	0	1 X 0	SOTU--195	Bacteria	Patescibacteria	Saccharimonadia	Saccharimonadales	Unclassified Saccharimonadales	Unclassified Saccharimonadales	0.0609061	0.0179902	0.954223
1	0	1 X 0	SOTU--119	Bacteria	Bacteroidota	Bacteroidia	Bacteroidales	Prevotellaceae	Prevotella	0.0200846	0.0606009	0.954698
1	0	1 X 0	SOTU--164	Bacteria	Firmicutes	Bacilli	Lactobacillales	Enterococcaceae	Enterococcus	0.00967542	0.0673836	0.955167
1	0	1 X 0	SOTU--223	Bacteria	Bacteroidota	Bacteroidia	Bacteroidales	Rikenellaceae	Alistipes	0	0.0738571	0.955632
1	0	1 X 0	SOTU--222	Bacteria	Firmicutes	Clostridia	Peptostreptococcales-Tissierellales	Peptostreptococcaceae	Romboutsia	0.00036015	0.0735453	0.956098
1	0	1 X 0	SOTU--142	Bacteria	Fusobacteriota	Fusobacteriia	Fusobacteriales	Leptotrichiaceae	Leptotrichia	0.0686019	0.00799008	0.95656
1	0	1 X 0	SOTU--118	Bacteria	Proteobacteria	Gammaproteobacteria	Pasteurellales	Pasteurellaceae	Aggregatibacter	0.0647409	0.0229725	0.95701
1	0	1 X 0	SOTU--168	Bacteria	Firmicutes	Bacilli	Lactobacillales	Unclassified Lactobacillales	Unclassified Lactobacillales	0.00734463	0.0668059	0.957455
1	0	1 X 0	SOTU--211	Bacteria	Bacteroidota	Bacteroidia	Bacteroidales	Prevotellaceae	Prevotella	0.0191577	0.0543125	0.957901
1	0	1 X 0	SOTU--91	Bacteria	Bacteroidota	Bacteroidia	Bacteroidales	Prevotellaceae	Prevotella	0.0602015	0.0326797	0.958341
1	0	1 X 0	SOTU--161	Bacteria	Firmicutes	Clostridia	Lachnospirales	Lachnospiraceae	Johnsonella	0.0347638	0.0416983	0.958778
1	0	1 X 0	SOTU--114	Bacteria	Proteobacteria	Gammaproteobacteria	Pasteurellales	Pasteurellaceae	Haemophilus	0.0318686	0.0437058	0.959212
1	0	1 X 0	SOTU--162	Bacteria	Spirochaetota	Spirochaetia	Spirochaetales	Spirochaetaceae	Treponema	0.0120887	0.0667355	0.959646
1	0	1 X 0	SOTU--244	Bacteria	Bacteroidota	Bacteroidia	Flavobacteriales	Flavobacteriaceae	Capnocytophaga	0.00107395	0.0653899	0.960065
1	0	1 X 0	SOTU--237	Bacteria	Bacteroidota	Bacteroidia	Bacteroidales	Rikenellaceae	Alistipes	0	0.0660332	0.960481
1	0	1 X 0	SOTU--196	Bacteria	Proteobacteria	Gammaproteobacteria	Burkholderiales	Neisseriaceae	Neisseria	0.060813	0.00446064	0.960877
1	0	1 X 0	SOTU--145	Bacteria	Actinobacteriota	Actinobacteria	Actinomycetales	Actinomycetaceae	Actinomyces	0.0238578	0.0541662	0.961273
1	0	1 X 0	SOTU--127	Bacteria	Bacteroidota	Bacteroidia	Bacteroidales	Prevotellaceae	Alloprevotella	0.00876054	0.0568525	0.961665
1	0	1 X 0	SOTU--170	Bacteria	Actinobacteriota	Actinobacteria	Bifidobacteriales	Bifidobacteriaceae	Bifidobacterium	0.00503981	0.0575422	0.962052
1	0	1 X 0	SOTU--230	Bacteria	Bacteroidota	Bacteroidia	Flavobacteriales	Flavobacteriaceae	Capnocytophaga	0.00612193	0.0559077	0.962438
1	0	1 X 0	SOTU--249	Bacteria	Proteobacteria	Gammaproteobacteria	Burkholderiales	Sutterellaceae	Parasutterella	0	0.061026	0.962822
1	0	1 X 0	SOTU--255	Bacteria	Bacteroidota	Bacteroidia	Bacteroidales	Prevotellaceae	Alloprevotella	0	0.0597742	0.963199
1	0	1 X 0	SOTU--173	Bacteria	Bacteroidota	Bacteroidia	Flavobacteriales	Weeksellaceae	Bergeyella	0.0440924	0.0356243	0.963576
1	0	1 X 0	SOTU--190	Bacteria	Patescibacteria	Saccharimonadia	Saccharimonadales	Saccharimonadaceae	Unclassified Saccharimonadaceae	0.0503542	0.0151284	0.96395
1	0	1 X 0	SOTU--193	Bacteria	Firmicutes	Bacilli	Mycoplasmatales	Mycoplasmataceae	Mycoplasma	0.0277891	0.0415378	0.96432
1	0	1 X 0	SOTU--257	Bacteria	Firmicutes	Negativicutes	Veillonellales-Selenomonadales	Veillonellaceae	Unclassified Veillonellaceae	0	0.0586825	0.964691
1	0	1 X 0	SOTU--57	Bacteria	Bacteroidota	Bacteroidia	Bacteroidales	Prevotellaceae	Prevotella	0.0336913	0.0378774	0.965051
1	0	1 X 0	SOTU--265	Bacteria	Firmicutes	Bacilli	Lactobacillales	Lactobacillaceae	Lactobacillus	0.01511	0.0419358	0.965399
1	0	1 X 0	SOTU--218	Bacteria	Proteobacteria	Gammaproteobacteria	Burkholderiales	Burkholderiaceae	Lautropia	0.0489449	0.0167792	0.965746
1	0	1 X 0	SOTU--103	Bacteria	Bacteroidota	Bacteroidia	Bacteroidales	Prevotellaceae	Prevotella	0.0129036	0.0458519	0.966089
1	0	1 X 0	SOTU--231	Bacteria	Actinobacteriota	Actinobacteria	Actinomycetales	Actinomycetaceae	Actinomyces	0.0380406	0.0207585	0.966431
1	0	1 X 0	SOTU--242	Bacteria	Bacteroidota	Bacteroidia	Bacteroidales	Prevotellaceae	Prevotella	0.00144116	0.0525762	0.966771
1	0	1 X 0	SOTU--266	Bacteria	Bacteroidota	Bacteroidia	Bacteroidales	Rikenellaceae	Alistipes	0	0.0538281	0.967111
1	0	1 X 0	SOTU--246	Bacteria	Proteobacteria	Gammaproteobacteria	Burkholderiales	Sutterellaceae	Sutterella	0	0.0535151	0.967448
1	0	1 X 0	SOTU--68	Bacteria	Firmicutes	Negativicutes	Veillonellales-Selenomonadales	Selenomonadaceae	Selenomonas	0.0474588	0.0184095	0.967781
1	0	1 X 0	SOTU--272	Bacteria	Proteobacteria	Alphaproteobacteria	Rhodospirillales	Unclassified Rhodospirillales	Unclassified Rhodospirillales	0	0.0516374	0.968107
1	0	1 X 0	SOTU--251	Bacteria	Firmicutes	Negativicutes	Veillonellales-Selenomonadales	Selenomonadaceae	Selenomonas	0.00468239	0.0485802	0.968432
1	0	1 X 0	SOTU--188	Bacteria	Proteobacteria	Gammaproteobacteria	Burkholderiales	Sutterellaceae	Parasutterella	0	0.0506985	0.968751
1	0	1 X 0	SOTU--166	Bacteria	Firmicutes	Clostridia	Lachnospirales	Lachnospiraceae	Butyrivibrio	0.0427998	0.0100654	0.969069
1	0	1 X 0	SOTU--271	Bacteria	Patescibacteria	Saccharimonadia	Saccharimonadales	Saccharimonadaceae	Unclassified Saccharimonadaceae	0.00216467	0.0474398	0.96938
1	0	1 X 0	SOTU--154	Bacteria	Firmicutes	Negativicutes	Veillonellales-Selenomonadales	Selenomonadaceae	Selenomonas	0.0104805	0.0413153	0.969682
1	0	1 X 0	SOTU--215	Bacteria	Proteobacteria	Gammaproteobacteria	Pseudomonadales	Pseudomonadaceae	Pseudomonas	0.0275261	0.0319978	0.969976
1	0	1 X 0	SOTU--303	Bacteria	Proteobacteria	Gammaproteobacteria	Pasteurellales	Pasteurellaceae	Actinobacillus	0.0460285	0.000647014	0.970268
1	0	1 X 0	SOTU--289	Bacteria	Firmicutes	Clostridia	Oscillospirales	Oscillospiraceae	Unclassified Oscillospiraceae	0	0.0447524	0.97055
1	0	1 X 0	SOTU--150	Bacteria	Firmicutes	Negativicutes	Veillonellales-Selenomonadales	Veillonellaceae	Dialister	0.016606	0.0356466	0.970829
1	0	1 X 0	SOTU--233	Bacteria	Bacteroidota	Bacteroidia	Flavobacteriales	Flavobacteriaceae	Capnocytophaga	0.00793253	0.0396842	0.971105
1	0	1 X 0	SOTU--273	Bacteria	Bacteroidota	Bacteroidia	Bacteroidales	Porphyromonadaceae	Porphyromonas	0.00860542	0.037325	0.97138
1	0	1 X 0	SOTU--280	Bacteria	Firmicutes	Clostridia	Lachnospirales	Lachnospiraceae	Coprococcus	0	0.0428747	0.97165
1	0	1 X 0	SOTU--84	Bacteria	Proteobacteria	Gammaproteobacteria	Enterobacterales	Yersiniaceae	Serratia	0.0180116	0.0334098	0.97191
1	0	1 X 0	SOTU--267	Bacteria	Actinobacteriota	Actinobacteria	Corynebacteriales	Corynebacteriaceae	Corynebacterium	0.0188347	0.0251221	0.97217
1	0	1 X 0	SOTU--139	Bacteria	Firmicutes	Bacilli	Lactobacillales	Streptococcaceae	Streptococcus	0.0282744	0.0232029	0.972426
1	0	1 X 0	SOTU--292	Bacteria	Proteobacteria	Gammaproteobacteria	Burkholderiales	Chromobacteriaceae	Unclassified Chromobacteriaceae	0.00286592	0.0384279	0.97268
1	0	1 X 0	SOTU--308	Bacteria	Firmicutes	Bacilli	Lactobacillales	Streptococcaceae	Streptococcus	0	0.0400581	0.972933
1	0	1 X 0	SOTU--298	Bacteria	Firmicutes	Clostridia	Peptostreptococcales-Tissierellales	Anaerovoracaceae	Family XIII UCG-001	0.0315016	0.0104682	0.973183
1	0	1 X 0	SOTU--322	Bacteria	Campilobacterota	Campylobacteria	Campylobacterales	Campylobacteraceae	Campylobacter	0.0364833	0.00376529	0.973434
1	0	1 X 0	SOTU--176	Bacteria	Firmicutes	Bacilli	Lactobacillales	Lactobacillaceae	Lactobacillus	0.0231147	0.0235386	0.973683
1	0	1 X 0	SOTU--192	Bacteria	Bacteroidota	Bacteroidia	Bacteroidales	Prevotellaceae	Prevotella	0.0126132	0.029667	0.973932
1	0	1 X 0	SOTU--141	Bacteria	Actinobacteriota	Actinobacteria	Actinomycetales	Actinomycetaceae	Actinomyces	0.0177749	0.0256829	0.974176
1	0	1 X 0	SOTU--187	Bacteria	Bacteroidota	Bacteroidia	Bacteroidales	Prevotellaceae	Alloprevotella	0.0036275	0.0355779	0.974417
1	0	1 X 0	SOTU--214	Bacteria	Bacteroidota	Bacteroidia	Bacteroidales	Tannerellaceae	Parabacteroides	0.00359368	0.0350508	0.974658
1	0	1 X 0	SOTU--342	Bacteria	Firmicutes	Thermoanaerobacteria	Thermoanaerobacterales	Family III	Thermoanaerobacterium	0.037914	0	0.974897
1	0	1 X 0	SOTU--221	Bacteria	Fusobacteriota	Fusobacteriia	Fusobacteriales	Leptotrichiaceae	Leptotrichia	0.0286823	0.0139427	0.975132
1	0	1 X 0	SOTU--301	Bacteria	Bacteroidota	Bacteroidia	Bacteroidales	Prevotellaceae	Prevotella	0.017884	0.0210805	0.975362
1	0	1 X 0	SOTU--236	Bacteria	Firmicutes	Clostridia	Lachnospirales	Lachnospiraceae	Unclassified Lachnospiraceae	0.000717911	0.0348133	0.975583
1	0	1 X 0	SOTU--155	Bacteria	Bacteroidota	Bacteroidia	Bacteroidales	Prevotellaceae	Prevotella	0.0082459	0.0286303	0.975802
1	0	1 X 0	SOTU--329	Bacteria	Firmicutes	Bacilli	Bacillales	Bacillaceae	Bacillus	0.00358191	0.031492	0.976017
1	0	1 X 0	SOTU--334	Bacteria	Firmicutes	Bacilli	Lactobacillales	Lactobacillaceae	Lactobacillus	0	0.0339472	0.976231
1	0	1 X 0	SOTU--100	Bacteria	Firmicutes	Clostridia	Lachnospirales	Lachnospiraceae	Unclassified Lachnospiraceae	0.014417	0.0220151	0.976444
1	0	1 X 0	SOTU--146	Bacteria	Fusobacteriota	Fusobacteriia	Fusobacteriales	Leptotrichiaceae	Unclassified Leptotrichiaceae	0.000715359	0.0330726	0.976656
1	0	1 X 0	SOTU--160	Bacteria	Firmicutes	Bacilli	Lactobacillales	Streptococcaceae	Streptococcus	0.0202185	0.0211605	0.976868
1	0	1 X 0	SOTU--343	Bacteria	Firmicutes	Negativicutes	Veillonellales-Selenomonadales	Veillonellaceae	Dialister	0	0.0328601	0.977075
1	0	1 X 0	SOTU--179	Bacteria	Actinobacteriota	Coriobacteriia	Coriobacteriales	Atopobiaceae	Unclassified Atopobiaceae	0.00899804	0.0276783	0.977282
1	0	1 X 0	SOTU--226	Bacteria	Firmicutes	Negativicutes	Veillonellales-Selenomonadales	Veillonellaceae	Veillonella	0.00471581	0.0299911	0.977488
1	0	1 X 0	SOTU--205	Bacteria	Firmicutes	Negativicutes	Veillonellales-Selenomonadales	Selenomonadaceae	Selenomonas	0.0141174	0.0246676	0.977693
1	0	1 X 0	SOTU--364	Bacteria	Bacteroidota	Bacteroidia	Bacteroidales	Unclassified Bacteroidales	Unclassified Bacteroidales	0.0321911	0	0.977896
1	0	1 X 0	SOTU--344	Bacteria	Proteobacteria	Gammaproteobacteria	Enterobacterales	Morganellaceae	Proteus	0.00786895	0.0250401	0.978097
1	0	1 X 0	SOTU--275	Bacteria	Fusobacteriota	Fusobacteriia	Fusobacteriales	Leptotrichiaceae	Leptotrichia	0.0105025	0.0245705	0.978298
1	0	1 X 0	SOTU--232	Bacteria	Firmicutes	Negativicutes	Veillonellales-Selenomonadales	Selenomonadaceae	Selenomonas	0.0156628	0.0223232	0.978499
1	0	1 X 0	SOTU--183	Bacteria	Bacteroidota	Bacteroidia	Bacteroidales	Paludibacteraceae	F0058	0.0172502	0.0219794	0.978698
1	0	1 X 0	SOTU--302	Bacteria	Bacteroidota	Bacteroidia	Bacteroidales	Prevotellaceae	Prevotella	0.00469135	0.028314	0.978897
1	0	1 X 0	SOTU--351	Bacteria	Bacteroidota	Bacteroidia	Flavobacteriales	Flavobacteriaceae	Capnocytophaga	0.00107568	0.0304526	0.979094
1	0	1 X 0	SOTU--250	Bacteria	Firmicutes	Clostridia	Peptostreptococcales-Tissierellales	Anaerovoracaceae	[Eubacterium] brachy group	0.0248722	0.012276	0.979292
1	0	1 X 0	SOTU--276	Bacteria	Proteobacteria	Gammaproteobacteria	Enterobacterales	Yersiniaceae	Serratia	0.0260251	0.00973966	0.979488
1	0	1 X 0	SOTU--304	Bacteria	Proteobacteria	Gammaproteobacteria	Burkholderiales	Neisseriaceae	Kingella	0.0300156	0.0040985	0.979682
1	0	1 X 0	SOTU--191	Bacteria	Patescibacteria	Gracilibacteria	Absconditabacteriales (SR1)	Unclassified Absconditabacteriales (SR1)	Unclassified Absconditabacteriales (SR1)	0.0230815	0.0114102	0.979874
1	0	1 X 0	SOTU--386	Bacteria	Proteobacteria	Gammaproteobacteria	Enterobacterales	Yersiniaceae	Serratia	0.0291589	0	0.980058
1	0	1 X 0	SOTU--288	Bacteria	Patescibacteria	Saccharimonadia	Saccharimonadales	Saccharimonadaceae	Candidatus Saccharimonas	0.028972	0	0.980241
1	0	1 X 0	SOTU--274	Bacteria	Proteobacteria	Gammaproteobacteria	Pseudomonadales	Pseudomonadaceae	Pseudomonas	0.0153951	0.0180087	0.980423
1	0	1 X 0	SOTU--286	Bacteria	Bacteroidota	Bacteroidia	Bacteroidales	Prevotellaceae	Prevotella	0.00035995	0.0281138	0.980602
1	0	1 X 0	SOTU--368	Bacteria	Proteobacteria	Alphaproteobacteria	Rickettsiales	Mitochondria	Unclassified Mitochondria	0.0211878	0.00854784	0.980781
1	0	1 X 0	SOTU--200	Bacteria	Bacteroidota	Bacteroidia	Bacteroidales	Prevotellaceae	Prevotella	0.00145025	0.0272642	0.980959
1	0	1 X 0	SOTU--340	Bacteria	Spirochaetota	Spirochaetia	Spirochaetales	Spirochaetaceae	Treponema	0.0211043	0.00848725	0.981136
1	0	1 X 0	SOTU--258	Bacteria	Synergistota	Synergistia	Synergistales	Synergistaceae	Fretibacterium	0.00397215	0.0258784	0.981309
1	0	1 X 0	SOTU--321	Bacteria	Bacteroidota	Bacteroidia	Flavobacteriales	Flavobacteriaceae	Capnocytophaga	0.00226649	0.0259205	0.981481
1	0	1 X 0	SOTU--314	Bacteria	Firmicutes	Clostridia	Peptostreptococcales-Tissierellales	Anaerovoracaceae	Unclassified Anaerovoracaceae	0.0171735	0.0113239	0.981648
1	0	1 X 0	SOTU--263	Bacteria	Spirochaetota	Spirochaetia	Spirochaetales	Spirochaetaceae	Treponema	0.00216228	0.0245073	0.981811
1	0	1 X 0	SOTU--385	Bacteria	Bacteroidota	Bacteroidia	Bacteroidales	Prevotellaceae	Paraprevotella	0.000719974	0.0250363	0.981973
1	0	1 X 0	SOTU--253	Bacteria	Actinobacteriota	Coriobacteriia	Coriobacteriales	Eggerthellaceae	Unclasified Eggerthellaceae	0	0.0255863	0.982135
1	0	1 X 0	SOTU--20	Bacteria	Firmicutes	Bacilli	Mycoplasmatales	Mycoplasmataceae	Ureaplasma	0	0.0254894	0.982295
1	0	1 X 0	SOTU--138	Bacteria	Firmicutes	Clostridia	Lachnospirales	Lachnospiraceae	Unclassified Lachnospiraceae	0.00862907	0.0188772	0.982453
1	0	1 X 0	SOTU--254	Bacteria	Proteobacteria	Gammaproteobacteria	Burkholderiales	Neisseriaceae	Eikenella	0.0248124	0.00448016	0.98261
1	0	1 X 0	SOTU--320	Bacteria	Bacteroidota	Bacteroidia	Bacteroidales	Prevotellaceae	Prevotella	0.00796592	0.0202036	0.982766
1	0	1 X 0	SOTU--279	Bacteria	Bacteroidota	Bacteroidia	Bacteroidales	Prevotellaceae	Prevotella	0.0228159	0.00508533	0.982921
1	0	1 X 0	SOTU--228	Bacteria	Firmicutes	Bacilli	Mycoplasmatales	Mycoplasmataceae	Mycoplasma	0.00825298	0.017977	0.983074
1	0	1 X 0	SOTU--290	Bacteria	Firmicutes	Bacilli	Lactobacillales	Streptococcaceae	Streptococcus	0.00254451	0.0226852	0.983226
1	0	1 X 0	SOTU--203	Bacteria	Bacteroidota	Bacteroidia	Bacteroidales	Prevotellaceae	Prevotella	0.00501677	0.0207256	0.983376
1	0	1 X 0	SOTU--227	Bacteria	Firmicutes	Bacilli	Lactobacillales	Unclassified Lactobacillales	Unclassified Lactobacillales	0.00692037	0.0191417	0.983524
1	0	1 X 0	SOTU--430	Bacteria	Firmicutes	Unclassified Firmicutes	Unclassified Firmicutes	Unclassified Firmicutes	Unclassified Firmicutes	0.0225517	0	0.983667
1	0	1 X 0	SOTU--441	Bacteria	Firmicutes	Clostridia	Lachnospirales	Lachnospiraceae	Lachnospiraceae ND3007 group	0.0225361	0	0.983809
1	0	1 X 0	SOTU--330	Bacteria	Actinobacteriota	Actinobacteria	Micrococcales	Micrococcaceae	Rothia	0.0106279	0.0140604	0.983951
1	0	1 X 0	SOTU--359	Bacteria	Proteobacteria	Gammaproteobacteria	Burkholderiales	Neisseriaceae	Unclassified Neisseriaceae	0.0185993	0.00441696	0.984092
1	0	1 X 0	SOTU--319	Bacteria	Fusobacteriota	Fusobacteriia	Fusobacteriales	Leptotrichiaceae	Leptotrichia	0.0110049	0.0162345	0.984226
1	0	1 X 0	SOTU--313	Bacteria	Firmicutes	Bacilli	Lactobacillales	Streptococcaceae	Streptococcus	0.0135513	0.00958166	0.984359
1	0	1 X 0	SOTU--201	Bacteria	Bacteroidota	Bacteroidia	Bacteroidales	Tannerellaceae	Tannerella	0.00871795	0.0164343	0.98449
1	0	1 X 0	SOTU--306	Bacteria	Campilobacterota	Campylobacteria	Campylobacterales	Campylobacteraceae	Campylobacter	0.0193382	0.00286796	0.98462
1	0	1 X 0	SOTU--460	Bacteria	Proteobacteria	Gammaproteobacteria	Pseudomonadales	Moraxellaceae	Acinetobacter	0.0205192	0	0.984749
1	0	1 X 0	SOTU--198	Bacteria	Bacteroidota	Bacteroidia	Bacteroidales	Bacteroidaceae	Bacteroides	0	0.020476	0.984878
1	0	1 X 0	SOTU--356	Bacteria	Firmicutes	Bacilli	Staphylococcales	Gemellaceae	Gemella	0.0153869	0.00545059	0.985004
1	0	1 X 0	SOTU--426	Bacteria	Spirochaetota	Spirochaetia	Spirochaetales	Spirochaetaceae	Treponema	0.00859134	0.0128534	0.985128
1	0	1 X 0	SOTU--311	Bacteria	Firmicutes	Bacilli	Unclassified Bacilli	Unclassified Bacilli	Unclassified Bacilli	0.0146478	0.00671319	0.985251
1	0	1 X 0	SOTU--143	Bacteria	Firmicutes	Negativicutes	Veillonellales-Selenomonadales	Veillonellaceae	Dialister	0.0125918	0.0104813	0.985375
1	0	1 X 0	SOTU--444	Bacteria	Firmicutes	Bacilli	Lactobacillales	Lactobacillaceae	Lactobacillus	0.000358956	0.0191612	0.985497
1	0	1 X 0	SOTU--220	Bacteria	Proteobacteria	Gammaproteobacteria	Pasteurellales	Pasteurellaceae	Aggregatibacter	0.0186949	0.00291365	0.98562
1	0	1 X 0	SOTU--158	Bacteria	Proteobacteria	Gammaproteobacteria	Pasteurellales	Pasteurellaceae	Aggregatibacter	0.0177202	0.00502773	0.985742
1	0	1 X 0	SOTU--277	Bacteria	Firmicutes	Bacilli	Lactobacillales	Unclassified Lactobacillales	Unclassified Lactobacillales	0.00582236	0.0153354	0.985862
1	0	1 X 0	SOTU--427	Bacteria	Proteobacteria	Gammaproteobacteria	Cardiobacteriales	Cardiobacteriaceae	Cardiobacterium	0.00899041	0.0124415	0.985982
1	0	1 X 0	SOTU--336	Bacteria	Bacteroidota	Bacteroidia	Sphingobacteriales	Lentimicrobiaceae	Lentimicrobium	0.000719901	0.0179248	0.986098
1	0	1 X 0	SOTU--248	Bacteria	Proteobacteria	Gammaproteobacteria	Burkholderiales	Neisseriaceae	Neisseria	0.0162361	0.0060528	0.986214
1	0	1 X 0	SOTU--199	Bacteria	Firmicutes	Negativicutes	Veillonellales-Selenomonadales	Veillonellaceae	Veillonella	0.0102274	0.0137302	0.98633
1	0	1 X 0	SOTU--317	Bacteria	Bacteroidota	Bacteroidia	Bacteroidales	Prevotellaceae	Prevotella	0.011854	0.00819733	0.98644
1	0	1 X 0	SOTU--300	Bacteria	Firmicutes	Unclassified Firmicutes	Unclassified Firmicutes	Unclassified Firmicutes	Unclassified Firmicutes	0.00367166	0.0156697	0.98655
[truncated: 3,446 more rows]

## Sheet: S5
Table S5: Maaslin2 results (GLM) for OTUs associations (q-value < 0.25) for both models.
[truncated: 12 more rows]
